# Supplementary material for: Inositol-Requiring Enzyme 1 pathway and autophagy drive sequential response of endothelial cells to febrile range hyperthermia
Source: PLoS One. 2025 May 7;20(5):e0315119. doi: 10.1371/journal.pone.0315119 (PMC12057933; doi:10.1371/journal.pone.0315119)
Supplement: S1 Table — (XLSV) [file pone.0315119.s004.xlsx]

## Sheet: 6h
id	FoldChange (37°C vs 40°C)	FDR_BH (37°C vs 40°C)	TargetID	GeneSymbol	GeneName	Accessions	Description
A_23_P111132	-33.951	4.4297e-09	NM_005345	HSPA1A	heat shock 70kDa protein 1A	ref|NM_005345|ens|ENST00000375651|ens|ENST00000400040|ens|ENST00000430065	Homo sapiens heat shock 70kDa protein 1A (HSPA1A), mRNA [NM_005345]
A_33_P3415430	-24.2989	7.4175e-09	NM_005346	HSPA1B	heat shock 70kDa protein 1B	ref|NM_005346|ens|ENST00000545241|ens|ENST00000391548|ens|ENST00000375650	Homo sapiens heat shock 70kDa protein 1B (HSPA1B), mRNA [NM_005346]
A_23_P500433	-21.0465	0.0009	NM_052813	CARD9	caspase recruitment domain family, member 9	ref|NM_052813|ref|NM_052814|ens|ENST00000485975|ens|ENST00000371732	Homo sapiens caspase recruitment domain family, member 9 (CARD9), transcript variant 1, mRNA [NM_052813]
A_32_P25357	-18.0371	6.0434e-05	NM_004933	CDH15	cadherin 15, type 1, M-cadherin (myotubule)	ref|NM_004933|ens|ENST00000289746|tc|THC2473248	Homo sapiens cadherin 15, type 1, M-cadherin (myotubule) (CDH15), mRNA [NM_004933]
A_32_P790284	-16.8939	0.0197	NM_031303	KATNAL2	katanin p60 subunit A-like 2	ref|NM_031303|ens|ENST00000245121|ref|XM_006722554|ref|XM_005258357	Homo sapiens katanin p60 subunit A-like 2 (KATNAL2), mRNA [NM_031303]
A_23_P323243	-12.0692	0.0448	NM_173516	PNLDC1	poly(A)-specific ribonuclease (PARN)-like domain containing 1	ref|NM_173516|ref|NM_001271862|ens|ENST00000610273|ens|ENST00000392167	Homo sapiens poly(A)-specific ribonuclease (PARN)-like domain containing 1 (PNLDC1), transcript variant 2, mRNA [NM_173516]
A_33_P3254431	-11.3287	0.0162	AK054818	C1orf86	chromosome 1 open reading frame 86	gb|AK054818|tc|THC2491553	Homo sapiens cDNA FLJ30256 fis, clone BRACE2002458. [AK054818]
A_23_P4714	-10.641	0.0189	NM_006533	MIA	melanoma inhibitory activity	ref|NM_006533|ref|NM_001202553|ens|ENST00000263369|ens|ENST00000594436	Homo sapiens melanoma inhibitory activity (MIA), transcript variant 1, mRNA [NM_006533]
A_24_P163237	-10.0228	0.0124	NM_020225	STOX2	storkhead box 2	ref|NM_020225|ens|ENST00000506529|gb|AK289840|gb|AL390216	Homo sapiens storkhead box 2 (STOX2), mRNA [NM_020225]
A_33_P3232965	-9.05	0.0089	NM_001010870	TDRD6	tudor domain containing 6	ref|NM_001010870|ref|NM_001168359|ens|ENST00000316081|ens|ENST00000544460	Homo sapiens tudor domain containing 6 (TDRD6), transcript variant 1, mRNA [NM_001010870]
A_33_P3212799	-8.8937	0.009	ENST00000400023	C22orf34	chromosome 22 open reading frame 34	ens|ENST00000400023|ens|ENST00000343999|gb|AK126430|gb|BC048207	chromosome 22 open reading frame 34 [Source:HGNC Symbol;Acc:HGNC:28010] [ENST00000400023]
A_24_P303420	-8.39	0.0267	NR_026938	ADCY10P1	adenylate cyclase 10 (soluble) pseudogene 1	ref|NR_026938|ens|ENST00000567255|ens|ENST00000435541|gb|AK126092	Homo sapiens adenylate cyclase 10 (soluble) pseudogene 1 (ADCY10P1), non-coding RNA [NR_026938]
A_23_P167983	-8.3388	0.011	ENST00000314088	HIST1H2AC	histone cluster 1, H2ac	ens|ENST00000314088|ens|ENST00000602637|ens|ENST00000377791|gb|BC050602	histone cluster 1, H2ac [Source:HGNC Symbol;Acc:HGNC:4733] [ENST00000314088]
A_23_P149545	-8.3076	0.0143	NM_003528	HIST2H2BE	histone cluster 2, H2be	ref|NM_003528|ens|ENST00000369155|gb|AK093747|gb|M60756	Homo sapiens histone cluster 2, H2be (HIST2H2BE), mRNA [NM_003528]
A_24_P75157	-8.2516	0.0173	NM_004610	TCP10	t-complex 10	ref|NM_004610|ens|ENST00000464222|ens|ENST00000283507|gb|HQ448086	Homo sapiens t-complex 10 (TCP10), mRNA [NM_004610]
A_33_P3888485	-7.5161	0.0086	NM_031938	BCO2	beta-carotene oxygenase 2	ref|NM_031938|ref|NM_001037290|ref|NM_001256397|ref|NM_001256398	Homo sapiens beta-carotene oxygenase 2 (BCO2), transcript variant 1, mRNA [NM_031938]
A_23_P94879	-7.3905	0.002	NM_000506	F2	coagulation factor II (thrombin)	ref|NM_000506|ens|ENST00000311907|gb|AJ972449|gb|AK222777	Homo sapiens coagulation factor II (thrombin) (F2), mRNA [NM_000506]
A_24_P350437	-7.1882	0.0022	NM_031435	THAP2	THAP domain containing, apoptosis associated protein 2	ref|NM_031435|ens|ENST00000308086|gb|AL136607|tc|THC2525470	Homo sapiens THAP domain containing, apoptosis associated protein 2 (THAP2), mRNA [NM_031435]
A_23_P384532	-6.8475	0.0285	NM_145020	CFAP53	cilia and flagella associated protein 53	ref|NM_145020|ens|ENST00000398545|ref|XM_006722419|gb|CU688938	Homo sapiens cilia and flagella associated protein 53 (CFAP53), mRNA [NM_145020]
A_33_P3350703	-6.8425	0.0003	NM_019891	ERO1LB	ERO1-like beta (S. cerevisiae)	ref|NM_019891|ens|ENST00000354619|gb|BC044573|gb|BC032823	Homo sapiens ERO1-like beta (S. cerevisiae) (ERO1LB), mRNA [NM_019891]
A_23_P59950	-6.3872	7.587e-09	NM_015359	SLC39A14	solute carrier family 39 (zinc transporter), member 14	ref|NM_015359|ref|NM_001135153|ref|NM_001128431|ens|ENST00000359741	Homo sapiens solute carrier family 39 (zinc transporter), member 14 (SLC39A14), transcript variant 2, mRNA [NM_015359]
A_24_P126139	-6.2592	0.0272	NM_016370	RAB9B	RAB9B, member RAS oncogene family	ref|NM_016370|ens|ENST00000243298|ref|XM_006724658|ref|XM_006724659	Homo sapiens RAB9B, member RAS oncogene family (RAB9B), mRNA [NM_016370]
A_23_P33465	-6.1206	3.516e-08	NM_024324	CRELD2	cysteine-rich with EGF-like domains 2	ref|NM_024324|ref|NM_001135101|ref|NM_001284317|ref|NM_001284318	Homo sapiens cysteine-rich with EGF-like domains 2 (CRELD2), transcript variant 2, mRNA [NM_024324]
A_24_P383356	-5.9999	0.0113	NM_015359	SLC39A14	solute carrier family 39 (zinc transporter), member 14	ref|NM_015359|ref|NM_001135154|ref|NM_001135153|ref|NM_001128431	Homo sapiens solute carrier family 39 (zinc transporter), member 14 (SLC39A14), transcript variant 2, mRNA [NM_015359]
A_24_P219114	-5.4706	6.4985e-07	NM_005065	SEL1L	sel-1 suppressor of lin-12-like (C. elegans)	ref|NM_005065|ens|ENST00000336735|gb|AB020335|gb|AK075511	Homo sapiens sel-1 suppressor of lin-12-like (C. elegans) (SEL1L), transcript variant 1, mRNA [NM_005065]
A_24_P153456	-5.4089	0.0033	NM_024786	ZDHHC11	zinc finger, DHHC-type containing 11	ref|NM_024786|ens|ENST00000283441|ens|ENST00000424784|ens|ENST00000503758	Homo sapiens zinc finger, DHHC-type containing 11 (ZDHHC11), mRNA [NM_024786]
A_33_P3348752	-5.0364	3.3193e-07	NM_006644	HSPH1	heat shock 105kDa/110kDa protein 1	ref|NM_006644|ref|NM_001286503|ref|NM_001286504|ref|NM_001286505	Homo sapiens heat shock 105kDa/110kDa protein 1 (HSPH1), transcript variant 1, mRNA [NM_006644]
A_32_P197825	-5.007	0.0014	NM_001032392	PLGLB1	plasminogen-like B1	ref|NM_001032392|ref|NM_002665|ref|NM_001168338|ref|NM_000301	Homo sapiens plasminogen-like B1 (PLGLB1), mRNA [NM_001032392]
A_24_P305623	-5.0001	1.2212e-08	NM_006134	TMEM50B	transmembrane protein 50B	ref|NM_006134|ens|ENST00000542230|ens|ENST00000573374|gb|AL355685	Homo sapiens transmembrane protein 50B (TMEM50B), transcript variant 1, mRNA [NM_006134]
A_24_P98411	-4.5599	6.1666e-05	NM_005347	HSPA5	heat shock 70kDa protein 5 (glucose-regulated protein, 78kDa)	ref|NM_005347|ens|ENST00000324460|gb|BC020235|tc|THC2465225	Homo sapiens heat shock 70kDa protein 5 (glucose-regulated protein, 78kDa) (HSPA5), mRNA [NM_005347]
A_23_P32454	-4.5544	0.0007	NM_003235	TG	thyroglobulin	ref|NM_003235|ens|ENST00000220616|ens|ENST00000523756|ref|XM_006716622	Homo sapiens thyroglobulin (TG), mRNA [NM_003235]
A_33_P3502037	-4.504	9.3777e-05	NM_012124	CHORDC1	cysteine and histidine-rich domain (CHORD) containing 1	ref|NM_012124|ref|NM_001144073|ref|NR_026659|ens|ENST00000581139	Homo sapiens cysteine and histidine-rich domain (CHORD) containing 1 (CHORDC1), transcript variant 1, mRNA [NM_012124]
A_33_P3402963	-4.4408	0.0202	NM_001012728	DPRX	divergent-paired related homeobox	ref|NM_001012728|ens|ENST00000376650	Homo sapiens divergent-paired related homeobox (DPRX), mRNA [NM_001012728]
A_23_P258944	-4.4003	0.0001	NM_012328	DNAJB9	DnaJ (Hsp40) homolog, subfamily B, member 9	ref|NM_012328|ens|ENST00000249356|gb|AY359045|gb|AF083247	Homo sapiens DnaJ (Hsp40) homolog, subfamily B, member 9 (DNAJB9), mRNA [NM_012328]
A_23_P132793	-4.335	3.199e-06	NM_006010	MANF	mesencephalic astrocyte-derived neurotrophic factor	ref|NM_006010|ens|ENST00000470900|ens|ENST00000528157|gb|AK292243	Homo sapiens mesencephalic astrocyte-derived neurotrophic factor (MANF), mRNA [NM_006010]
A_33_P3344204	-4.2815	0.0102	NM_024786	ZDHHC11	zinc finger, DHHC-type containing 11	ref|NM_024786|ens|ENST00000283441|ens|ENST00000424784|ens|ENST00000503758	Homo sapiens zinc finger, DHHC-type containing 11 (ZDHHC11), mRNA [NM_024786]
A_33_P3271387	-4.2451	1.0739e-07	NM_138350	THAP3	THAP domain containing, apoptosis associated protein 3	ref|NM_138350|ens|ENST00000377627|gb|AK096217|gb|AF086370	Homo sapiens THAP domain containing, apoptosis associated protein 3 (THAP3), transcript variant 2, mRNA [NM_138350]
A_23_P138805	-4.2246	2.4803e-05	NM_012124	CHORDC1	cysteine and histidine-rich domain (CHORD) containing 1	ref|NM_012124|ref|NM_001144073|ref|NR_026659|ens|ENST00000533724	Homo sapiens cysteine and histidine-rich domain (CHORD) containing 1 (CHORDC1), transcript variant 1, mRNA [NM_012124]
A_23_P75647	-4.1059	2.389e-06	NM_006389	HYOU1	hypoxia up-regulated 1	ref|NM_006389|ref|NM_001130991|ens|ENST00000614711|ens|ENST00000614668	Homo sapiens hypoxia up-regulated 1 (HYOU1), transcript variant 1, mRNA [NM_006389]
A_33_P3408212	-4.0887	2.8222e-07	NM_003299	HSP90B1	heat shock protein 90kDa beta (Grp94), member 1	ref|NM_003299|ref|NR_073383|ens|ENST00000559111|ens|ENST00000552051	Homo sapiens heat shock protein 90kDa beta (Grp94), member 1 (HSP90B1), mRNA [NM_003299]
A_23_P99226	-4.0056	0.0031	NM_012240	SIRT4	sirtuin 4	ref|NM_012240|ens|ENST00000537892|ens|ENST00000202967|ref|XM_006719308	Homo sapiens sirtuin 4 (SIRT4), mRNA [NM_012240]
A_23_P88119	-3.9782	1.3569e-07	NM_006644	HSPH1	heat shock 105kDa/110kDa protein 1	ref|NM_006644|ref|NM_001286503|ref|NM_001286504|ref|NM_001286505	Homo sapiens heat shock 105kDa/110kDa protein 1 (HSPH1), transcript variant 1, mRNA [NM_006644]
A_32_P92783	-3.9341	0.0105	NM_006819	STIP1	stress-induced phosphoprotein 1	ref|NM_006819|ref|NM_001282652|ref|NM_001282653|ens|ENST00000394563	Homo sapiens stress-induced phosphoprotein 1 (STIP1), transcript variant 2, mRNA [NM_006819]
A_23_P304511	-3.8926	0.006	NM_032347	ZNF397	zinc finger protein 397	ref|NM_032347|ens|ENST00000261333|gb|AK123116|gb|BC006172	Homo sapiens zinc finger protein 397 (ZNF397), transcript variant 2, mRNA [NM_032347]
A_23_P42802	-3.8786	6.4583e-05	NM_004911	PDIA4	protein disulfide isomerase family A, member 4	ref|NM_004911|ens|ENST00000286091|ref|XM_006716185|gb|AK313299	Homo sapiens protein disulfide isomerase family A, member 4 (PDIA4), mRNA [NM_004911]
A_23_P6344	-3.7883	5.2931e-06	NM_022044	SDF2L1	stromal cell-derived factor 2-like 1	ref|NM_022044|ens|ENST00000248958|gb|AF277316|gb|AB043007	Homo sapiens stromal cell-derived factor 2-like 1 (SDF2L1), mRNA [NM_022044]
A_23_P129466	-3.6239	4.1588e-06	NM_024997	ATF7IP2	activating transcription factor 7 interacting protein 2	ref|NM_024997|ref|NM_001256160|ref|NR_045815|ref|NR_045816	Homo sapiens activating transcription factor 7 interacting protein 2 (ATF7IP2), transcript variant 1, mRNA [NM_024997]
A_19_P00323103	-3.6017	0.0001	ENST00000602837	UBE2E3	ubiquitin-conjugating enzyme E2E 3	ens|ENST00000602837|ens|ENST00000602970|linc|lnc-ITGA4-2:1|linc|TCONS_00004960	ubiquitin-conjugating enzyme E2E 3 [Source:HGNC Symbol;Acc:HGNC:12479] [ENST00000602837]
A_23_P364517	-3.5925	0.0016	NM_021237	SELK	selenoprotein K	ref|NM_021237|ens|ENST00000488746|ens|ENST00000541726|ens|ENST00000495461	Homo sapiens selenoprotein K (SELK), mRNA [NM_021237]
A_23_P155376	-3.5704	0.0002	NM_015513	CRELD1	cysteine-rich with EGF-like domains 1	ref|NM_015513|ref|NM_001031717|ref|NM_001077415|ens|ENST00000397170	Homo sapiens cysteine-rich with EGF-like domains 1 (CRELD1), transcript variant 2, mRNA [NM_015513]
A_23_P385063	-3.4792	3.8215e-05	NM_058246	DNAJB6	DnaJ (Hsp40) homolog, subfamily B, member 6	ref|NM_058246|ens|ENST00000459889|ens|ENST00000262177|ref|XM_006715823	Homo sapiens DnaJ (Hsp40) homolog, subfamily B, member 6 (DNAJB6), transcript variant 1, mRNA [NM_058246]
A_23_P406227	-3.4396	0.0037	NR_024399	SNAI3-AS1	SNAI3 antisense RNA 1	ref|NR_024399|linc|lnc-CTU2-6:7|linc|lnc-CTU2-6:1|gb|AY203928	Homo sapiens SNAI3 antisense RNA 1 (SNAI3-AS1), transcript variant 2, long non-coding RNA [NR_024399]
A_24_P177604	-3.437	6.3441e-06	NM_033215	PPP1R3F	protein phosphatase 1, regulatory subunit 3F	ref|NM_033215|ref|NM_001184745|ens|ENST00000055335|ref|XM_005272687	Homo sapiens protein phosphatase 1, regulatory subunit 3F (PPP1R3F), transcript variant 1, mRNA [NM_033215]
A_23_P166899	-3.4026	0.0002	NM_016306	DNAJB11	DnaJ (Hsp40) homolog, subfamily B, member 11	ref|NM_016306|ens|ENST00000495390|ens|ENST00000265028|ens|ENST00000439351	Homo sapiens DnaJ (Hsp40) homolog, subfamily B, member 11 (DNAJB11), mRNA [NM_016306]
A_23_P363275	-3.402	0.021	NM_144668	WDR66	WD repeat domain 66	ref|NM_144668|ens|ENST00000288912|ens|ENST00000428465|gb|BC028421	Homo sapiens WD repeat domain 66 (WDR66), transcript variant 1, mRNA [NM_144668]
A_33_P3360341	-3.4006	0.001	NM_001002295	GATA3	GATA binding protein 3	ref|NM_001002295|ref|NM_002051|ens|ENST00000379328|tc|THC2615147	Homo sapiens GATA binding protein 3 (GATA3), transcript variant 1, mRNA [NM_001002295]
A_23_P217009	-3.3645	0.0025	NM_032596	C9orf24	chromosome 9 open reading frame 24	ref|NM_032596|ref|NM_147168|ref|NM_001252195|ref|NM_147169	Homo sapiens chromosome 9 open reading frame 24 (C9orf24), transcript variant 1, mRNA [NM_032596]
A_23_P154962	-3.3243	0.006	NM_015672	RIMBP3	RIMS binding protein 3	ref|NM_015672|ref|NM_001128633|ref|NM_001128635|ens|ENST00000433039	Homo sapiens RIMS binding protein 3 (RIMBP3), mRNA [NM_015672]
A_33_P3275968	-3.3183	6.159e-05	NM_005065	SEL1L	sel-1 suppressor of lin-12-like (C. elegans)	ref|NM_005065|ens|ENST00000336735|gb|BC040498|gb|AB020335	Homo sapiens sel-1 suppressor of lin-12-like (C. elegans) (SEL1L), transcript variant 1, mRNA [NM_005065]
A_33_P3849600	-3.2694	1.0548e-06	M30627	HSP90AA2P	heat shock protein 90kDa alpha (cytosolic), class A member 2, pseudogene	gb|M30627	Human heat shock protein 86 mRNA, 5'end. [M30627]
A_23_P363936	-3.2662	7.4375e-06	NM_014278	HSPA4L	heat shock 70kDa protein 4-like	ref|NM_014278|gb|AB023421|gb|AY290862|gb|BC040560	Homo sapiens heat shock 70kDa protein 4-like (HSPA4L), mRNA [NM_014278]
A_33_P3404701	-3.2611	1.1734e-07	NM_005065	SEL1L	sel-1 suppressor of lin-12-like (C. elegans)	ref|NM_005065|ens|ENST00000554293|ens|ENST00000336735|ref|XM_005267989	Homo sapiens sel-1 suppressor of lin-12-like (C. elegans) (SEL1L), transcript variant 1, mRNA [NM_005065]
A_33_P3209741	-3.197	1.513e-05	NM_031303	KATNAL2	katanin p60 subunit A-like 2	ref|NM_031303|ens|ENST00000245121|ref|XM_006722554|ref|XM_005258357	Homo sapiens katanin p60 subunit A-like 2 (KATNAL2), mRNA [NM_031303]
A_24_P73290	-3.1774	2.0607e-06	NM_001681	ATP2A2	ATPase, Ca++ transporting, cardiac muscle, slow twitch 2	ref|NM_001681|ref|NM_170665|ens|ENST00000377685|ens|ENST00000308664	Homo sapiens ATPase, Ca++ transporting, cardiac muscle, slow twitch 2 (ATP2A2), transcript variant a, mRNA [NM_001681]
A_23_P165707	-3.1483	0.0026	NM_174898	LYG1	lysozyme G-like 1	ref|NM_174898|ens|ENST00000409448|ens|ENST00000308528|ref|XM_005263869	Homo sapiens lysozyme G-like 1 (LYG1), mRNA [NM_174898]
A_33_P3422479	-3.0929	0.0002	NM_001031717	CRELD1	cysteine-rich with EGF-like domains 1	ref|NM_001031717|ens|ENST00000326434|ref|XM_006713328|ref|XM_006713329	Homo sapiens cysteine-rich with EGF-like domains 1 (CRELD1), transcript variant 1, mRNA [NM_001031717]
A_23_P64860	-3.0924	0.0041	NM_003006	SELPLG	selectin P ligand	ref|NM_003006|ref|NM_001206609|ens|ENST00000550948|ref|XM_005269076	Homo sapiens selectin P ligand (SELPLG), transcript variant 2, mRNA [NM_003006]
A_32_P71788	-3.0842	0.0026	NM_002014	FKBP4	FK506 binding protein 4, 59kDa	ref|NM_002014|ens|ENST00000543037|ens|ENST00000001008|ens|ENST00000507284	Homo sapiens FK506 binding protein 4, 59kDa (FKBP4), mRNA [NM_002014]
A_21_P0007916	-3.0675	0.0062	ENST00000499499	DNAJC3-AS1	DNAJC3 antisense RNA 1 (head to head)	ens|ENST00000499499|ref|XR_172013|ref|XR_109147|ref|XR_111404	DNAJC3 antisense RNA 1 (head to head) [Source:HGNC Symbol;Acc:HGNC:39808] [ENST00000499499]
A_33_P3739260	-3.0483	0.0225	NM_006366	CAP2	CAP, adenylate cyclase-associated protein, 2 (yeast)	ref|NM_006366|ens|ENST00000616440|ens|ENST00000611958|ens|ENST00000229922	Homo sapiens CAP, adenylate cyclase-associated protein, 2 (yeast) (CAP2), mRNA [NM_006366]
A_24_P361457	-3.0464	0.0004	NM_173627	ENDOV	endonuclease V	ref|NM_173627|ref|NM_001164637|ens|ENST00000518137|ens|ENST00000520367	Homo sapiens endonuclease V (ENDOV), transcript variant 1, mRNA [NM_173627]
A_33_P3251108	-3.0425	0.0001	NM_001190992	SLC33A1	solute carrier family 33 (acetyl-CoA transporter), member 1	ref|NM_001190992|ens|ENST00000359479|gb|BC014416|gb|D88152	Homo sapiens solute carrier family 33 (acetyl-CoA transporter), member 1 (SLC33A1), transcript variant 2, mRNA [NM_001190992]
A_23_P130764	-3.0358	0.0035	NM_013348	KCNJ14	potassium channel, inwardly rectifying subfamily J, member 14	ref|NM_013348|ens|ENST00000342291|gb|BC035918|gb|AF081466	Homo sapiens potassium channel, inwardly rectifying subfamily J, member 14 (KCNJ14), mRNA [NM_013348]
A_23_P259621	-3.0279	0.0003	NM_032464	LAT2	linker for activation of T cells family, member 2	ref|NM_032464|ref|NM_032463|ref|NM_014146|ens|ENST00000460943	Homo sapiens linker for activation of T cells family, member 2 (LAT2), transcript variant 1, mRNA [NM_032464]
A_23_P38206	-3.0143	0.0039	NM_032356	NAA38	N(alpha)-acetyltransferase 38, NatC auxiliary subunit	ref|NM_032356|ens|ENST00000333775|ens|ENST00000570555|ref|XM_005256823	Homo sapiens N(alpha)-acetyltransferase 38, NatC auxiliary subunit (NAA38), mRNA [NM_032356]
A_32_P199252	-3.0066	3.199e-06	NM_001017963	HSP90AA1	heat shock protein 90kDa alpha (cytosolic), class A member 1	ref|NM_001017963|ref|NM_005348|ens|ENST00000530115|ens|ENST00000557089	Homo sapiens heat shock protein 90kDa alpha (cytosolic), class A member 1 (HSP90AA1), transcript variant 1, mRNA [NM_001017963]
A_33_P3299882	-2.9966	0.0007	NM_001254752	UQCRB	ubiquinol-cytochrome c reductase binding protein	ref|NM_001254752|ref|NM_001199975|ref|NM_006294|ref|NR_045639	Homo sapiens ubiquinol-cytochrome c reductase binding protein (UQCRB), transcript variant 3, mRNA [NM_001254752]
A_24_P69095	-2.9799	0.01	NM_003633	ENC1	ectodermal-neural cortex 1 (with BTB domain)	ref|NM_003633|ref|NM_001256574|ref|NM_001256575|ref|NM_001256576	Homo sapiens ectodermal-neural cortex 1 (with BTB domain) (ENC1), transcript variant 1, mRNA [NM_003633]
A_33_P3229241	-2.9733	1.758e-05	ENST00000369167	HIST2H2BF	histone cluster 2, H2bf	ens|ENST00000369167|gb|BC110793|gb|BC073925|tc|THC2484633	histone cluster 2, H2bf [Source:HGNC Symbol;Acc:HGNC:24700] [ENST00000369167]
A_22_P00017926	-2.9705	0.0115	NR_026972	HLA-F-AS1	HLA-F antisense RNA 1	ref|NR_026972|linc|lnc-ZFP57-7:3|linc|lnc-ZFP57-7:1|gb|AK092748	Homo sapiens HLA-F antisense RNA 1 (HLA-F-AS1), transcript variant 1, long non-coding RNA [NR_026972]
A_23_P117599	-2.9554	5.8959e-06	NM_012111	AHSA1	AHA1, activator of heat shock 90kDa protein ATPase homolog 1 (yeast)	ref|NM_012111|ens|ENST00000556866|ens|ENST00000556963|ens|ENST00000216479	Homo sapiens AHA1, activator of heat shock 90kDa protein ATPase homolog 1 (yeast) (AHSA1), mRNA [NM_012111]
A_23_P2601	-2.9202	3.8997e-06	NM_003299	HSP90B1	heat shock protein 90kDa beta (Grp94), member 1	ref|NM_003299|ref|NR_073383|ens|ENST00000614327|ens|ENST00000299767	Homo sapiens heat shock protein 90kDa beta (Grp94), member 1 (HSP90B1), mRNA [NM_003299]
A_33_P3315375	-2.8932	0.0001	NM_001104587	SLFN11	schlafen family member 11	ref|NM_001104587|ref|NM_001104588|ref|NM_001104589|ref|NM_001104590	Homo sapiens schlafen family member 11 (SLFN11), transcript variant 1, mRNA [NM_001104587]
A_24_P9671	-2.8929	1.8141e-06	NM_001539	DNAJA1	DnaJ (Hsp40) homolog, subfamily A, member 1	ref|NM_001539|ens|ENST00000495015|ens|ENST00000465677|ens|ENST00000399417	Homo sapiens DnaJ (Hsp40) homolog, subfamily A, member 1 (DNAJA1), mRNA [NM_001539]
A_23_P373927	-2.889	0.0007	ENST00000262455	ERP44	endoplasmic reticulum protein 44	ens|ENST00000262455|gb|AB011145|gb|NM_015051|tc|THC2695992	endoplasmic reticulum protein 44 [Source:HGNC Symbol;Acc:HGNC:18311] [ENST00000262455]
A_23_P162874	-2.8355	3.9489e-06	NM_005348	HSP90AA1	heat shock protein 90kDa alpha (cytosolic), class A member 1	ref|NM_005348|ref|NM_001017963|ens|ENST00000554401|ens|ENST00000334701	Homo sapiens heat shock protein 90kDa alpha (cytosolic), class A member 1 (HSP90AA1), transcript variant 2, mRNA [NM_005348]
A_23_P337270	-2.8275	0.0034	ENST00000383771	NEK10	NIMA-related kinase 10	ens|ENST00000383771|ref|XM_006712997|ref|XM_006712995|ref|XM_006712996	NIMA-related kinase 10 [Source:HGNC Symbol;Acc:HGNC:18592] [ENST00000383771]
A_23_P79488	-2.8015	0.0021	NM_172311	STON1-GTF2A1L	STON1-GTF2A1L readthrough	ref|NM_172311|ref|NM_001198594|ref|NM_006872|ref|NM_001193487	Homo sapiens STON1-GTF2A1L readthrough (STON1-GTF2A1L), transcript variant 1, mRNA [NM_172311]
A_33_P3221999	-2.7855	0.0206	NM_001165958	GSDMB	gasdermin B	ref|NM_001165958|ref|NM_001042471|ref|NM_018530|ref|NM_001165959	Homo sapiens gasdermin B (GSDMB), transcript variant 3, mRNA [NM_001165958]
A_33_P3379916	-2.7545	2.4019e-05	NM_014905	GLS	glutaminase	ref|NM_014905|ens|ENST00000320717|ref|XM_006712435|gb|BC038507	Homo sapiens glutaminase (GLS), transcript variant 1, mRNA [NM_014905]
A_23_P70547	-2.7387	0.0028	NM_005527	HSPA1L	heat shock 70kDa protein 1-like	ref|NM_005527|ens|ENST00000375654|ens|ENST00000383390|ens|ENST00000417601	Homo sapiens heat shock 70kDa protein 1-like (HSPA1L), mRNA [NM_005527]
A_24_P141786	-2.7376	0.043	NM_001681	ATP2A2	ATPase, Ca++ transporting, cardiac muscle, slow twitch 2	ref|NM_001681|ens|ENST00000308664|ref|XM_005253888|gb|AK293877	Homo sapiens ATPase, Ca++ transporting, cardiac muscle, slow twitch 2 (ATP2A2), transcript variant a, mRNA [NM_001681]
A_33_P3395971	-2.7247	0.009	NM_145232	CTU1	cytosolic thiouridylase subunit 1	ref|NM_145232|ens|ENST00000421832|tc|THC2605436	Homo sapiens cytosolic thiouridylase subunit 1 (CTU1), mRNA [NM_145232]
A_24_P344516	-2.7245	0.0021	NR_003578	ZNF702P	zinc finger protein 702, pseudogene	ref|NR_003578|ens|ENST00000270443|gb|AK092593|linc|TCONS_l2_00013401	Homo sapiens zinc finger protein 702, pseudogene (ZNF702P), non-coding RNA [NR_003578]
A_33_P3665777	-2.6972	3.199e-06	NM_001017963	HSP90AA1	heat shock protein 90kDa alpha (cytosolic), class A member 1	ref|NM_001017963|ref|NM_005348|ens|ENST00000334701|ens|ENST00000216281	Homo sapiens heat shock protein 90kDa alpha (cytosolic), class A member 1 (HSP90AA1), transcript variant 1, mRNA [NM_001017963]
A_33_P3422822	-2.6906	0.0002	NM_020435	GJC2	gap junction protein, gamma 2, 47kDa	ref|NM_020435|ens|ENST00000366714|gb|BC089439	Homo sapiens gap junction protein, gamma 2, 47kDa (GJC2), mRNA [NM_020435]
A_23_P356526	-2.6789	0.0006	NM_033092	TRIM5	tripartite motif containing 5	ref|NM_033092|ref|NM_033093|ref|NM_033034|ens|ENST00000465634	Homo sapiens tripartite motif containing 5 (TRIM5), transcript variant gamma, mRNA [NM_033092]
A_33_P3391476	-2.6738	0.0011	NM_001130042	CRYZ	crystallin, zeta (quinone reductase)	ref|NM_001130042|ref|NM_001889|ref|NM_001134759|ens|ENST00000370870	Homo sapiens crystallin, zeta (quinone reductase) (CRYZ), transcript variant 1, mRNA [NM_001130042]
A_23_P171237	-2.6713	0.0027	NM_052957	ACRC	acidic repeat containing	ref|NM_052957|ens|ENST00000373695|ens|ENST00000373696|ref|XM_005262312	Homo sapiens acidic repeat containing (ACRC), mRNA [NM_052957]
A_33_P3807268	-2.6701	0.0001	AF395440	DNAJA1P5	DnaJ (Hsp40) homolog, subfamily A, member 1 pseudogene 5	gb|AF395440|tc|THC2487212	Homo sapiens HEJ1 mRNA, complete cds. [AF395440]
A_23_P48295	-2.6505	0.0295	NM_030911	CDADC1	cytidine and dCMP deaminase domain containing 1	ref|NM_030911|ref|NM_001193478|ref|NR_036439|ens|ENST00000251108	Homo sapiens cytidine and dCMP deaminase domain containing 1 (CDADC1), transcript variant 1, mRNA [NM_030911]
A_32_P114574	-2.6469	0.0006	NM_014412	CACYBP	calcyclin binding protein	ref|NM_014412|ref|NM_001007214|ens|ENST00000367679|ens|ENST00000453625	Homo sapiens calcyclin binding protein (CACYBP), transcript variant 1, mRNA [NM_014412]
A_32_P25273	-2.6416	0.0001	NM_002156	HSPD1	heat shock 60kDa protein 1 (chaperonin)	ref|NM_002156|ref|NM_199440|ens|ENST00000345042|ens|ENST00000388968	Homo sapiens heat shock 60kDa protein 1 (chaperonin) (HSPD1), transcript variant 1, mRNA [NM_002156]
A_23_P101829	-2.6348	0.0115	NM_004720	LPAR2	lysophosphatidic acid receptor 2	ref|NM_004720|ens|ENST00000542587|ens|ENST00000407877|ens|ENST00000586703	Homo sapiens lysophosphatidic acid receptor 2 (LPAR2), mRNA [NM_004720]
A_23_P126605	-2.6345	0.0085	NM_013353	TMOD4	tropomodulin 4 (muscle)	ref|NM_013353|ens|ENST00000463543|ens|ENST00000491094|ens|ENST00000295314	Homo sapiens tropomodulin 4 (muscle) (TMOD4), mRNA [NM_013353]
A_23_P133995	-2.6285	0.0005	NM_016059	PPIL1	peptidylprolyl isomerase (cyclophilin)-like 1	ref|NM_016059|ens|ENST00000373699|ens|ENST00000483552|gb|AK026636	Homo sapiens peptidylprolyl isomerase (cyclophilin)-like 1 (PPIL1), mRNA [NM_016059]
A_32_P199767	-2.6265	0.0036	NM_001037735	ZNF630	zinc finger protein 630	ref|NM_001037735|ref|NM_001282201|ref|NM_001282202|ref|NM_001190255	Homo sapiens zinc finger protein 630 (ZNF630), transcript variant 1, mRNA [NM_001037735]
A_33_P3336198	-2.6242	0.0003	NM_182563	BRICD5	BRICHOS domain containing 5	ref|NM_182563|ens|ENST00000328540|ref|XM_005255263|gb|BC039154	Homo sapiens BRICHOS domain containing 5 (BRICD5), mRNA [NM_182563]
A_23_P65262	-2.6228	0.0093	NM_001278432	N4BP2L2	NEDD4 binding protein 2-like 2	ref|NM_001278432|ref|NM_033111|ens|ENST00000509076|ens|ENST00000503296	Homo sapiens NEDD4 binding protein 2-like 2 (N4BP2L2), transcript variant 3, mRNA [NM_001278432]
A_24_P191971	-2.6185	0.0009	NM_024632	SAP30L	SAP30-like	ref|NM_024632|ref|NM_001131062|ref|NM_001131063|ref|NR_024084	Homo sapiens SAP30-like (SAP30L), transcript variant 1, mRNA [NM_024632]
A_23_P133279	-2.6114	6.4583e-05	NM_199133	FAM173B	family with sequence similarity 173, member B	ref|NM_199133|ref|NM_001258389|ref|NM_001258388|ref|NR_047669	Homo sapiens family with sequence similarity 173, member B (FAM173B), transcript variant 1, mRNA [NM_199133]
A_24_P327815	-2.5948	0.0124	NM_006819	STIP1	stress-induced phosphoprotein 1	ref|NM_006819|ref|NM_001282652|ref|NM_001282653|ens|ENST00000305218	Homo sapiens stress-induced phosphoprotein 1 (STIP1), transcript variant 2, mRNA [NM_006819]
A_23_P105619	-2.5793	0.0002	NM_138341	TMEM116	transmembrane protein 116	ref|NM_138341|ref|NM_001294314|ref|NM_001193531|ref|NM_001193453	Homo sapiens transmembrane protein 116 (TMEM116), transcript variant 3, mRNA [NM_138341]
A_33_P3329839	-2.5775	0.0006	NM_005851	CDK2AP2	cyclin-dependent kinase 2 associated protein 2	ref|NM_005851|ref|NM_001271849|ref|NR_073484|ens|ENST00000525402	Homo sapiens cyclin-dependent kinase 2 associated protein 2 (CDK2AP2), transcript variant 1, mRNA [NM_005851]
A_23_P356109	-2.5773	0.0078	NM_152749	ATXN7L1	ataxin 7-like 1	ref|NM_152749|ens|ENST00000318724|gb|BC030616|ens|ENST00000478915	Homo sapiens ataxin 7-like 1 (ATXN7L1), transcript variant 2, mRNA [NM_152749]
A_23_P51187	-2.574	0.0033	NM_002744	PRKCZ	protein kinase C, zeta	ref|NM_002744|ref|NM_001242874|ref|NM_001033581|ref|NM_001033582	Homo sapiens protein kinase C, zeta (PRKCZ), transcript variant 1, mRNA [NM_002744]
A_33_P3385436	-2.5729	0.0171	NM_001029869	PLAC8L1	PLAC8-like 1	ref|NM_001029869|ens|ENST00000311450|ens|ENST00000512998|ref|XM_005268381	Homo sapiens PLAC8-like 1 (PLAC8L1), mRNA [NM_001029869]
A_23_P311201	-2.5706	6.0716e-06	NM_054016	SRSF10	serine/arginine-rich splicing factor 10	ref|NM_054016|ref|NM_001191005|ref|NM_001191006|ref|NM_001300936	Homo sapiens serine/arginine-rich splicing factor 10 (SRSF10), transcript variant 2, mRNA [NM_054016]
A_23_P206140	-2.5702	0.0043	NM_018602	DNAJA4	DnaJ (Hsp40) homolog, subfamily A, member 4	ref|NM_018602|ref|NM_001130182|ref|NM_001130183|ens|ENST00000394852	Homo sapiens DnaJ (Hsp40) homolog, subfamily A, member 4 (DNAJA4), transcript variant 1, mRNA [NM_018602]
A_33_P3306442	-2.5607	0.0083	ENST00000524722	QRICH2	glutamine rich 2	ens|ENST00000524722|ens|ENST00000262765|ref|XM_005257728|ref|XM_006722136	glutamine rich 2 [Source:HGNC Symbol;Acc:HGNC:25326] [ENST00000524722]
A_33_P3247624	-2.5558	0.0028	NM_001029874	REP15	RAB15 effector protein	ref|NM_001029874|ens|ENST00000310791|tc|THC2479065	Homo sapiens RAB15 effector protein (REP15), mRNA [NM_001029874]
A_23_P106761	-2.5551	0.0027	NM_007074	CORO1A	coronin, actin binding protein, 1A	ref|NM_007074|ref|NM_001193333|ens|ENST00000570045|ens|ENST00000568763	Homo sapiens coronin, actin binding protein, 1A (CORO1A), transcript variant 2, mRNA [NM_007074]
A_23_P56922	-2.554	6.4583e-05	NM_002157	HSPE1	heat shock 10kDa protein 1	ref|NM_002157|ens|ENST00000559254|ens|ENST00000550617|ens|ENST00000479457	Homo sapiens heat shock 10kDa protein 1 (HSPE1), mRNA [NM_002157]
A_33_P3462960	-2.5523	0.0001	NM_006260	DNAJC3	DnaJ (Hsp40) homolog, subfamily C, member 3	ref|NM_006260|ens|ENST00000602402|gb|BC047936|gb|AK292947	Homo sapiens DnaJ (Hsp40) homolog, subfamily C, member 3 (DNAJC3), mRNA [NM_006260]
A_33_P3325306	-2.5452	0.0002	ENST00000463841	HSPE1	heat shock 10kDa protein 1	ens|ENST00000463841|tc|THC2524112|tc|THC2525893|tc|THC2534662	heat shock 10kDa protein 1 [Source:HGNC Symbol;Acc:HGNC:5269] [ENST00000463841]
A_33_P3265016	-2.5447	0.0013	NM_000287	PEX6	peroxisomal biogenesis factor 6	ref|NM_000287|ens|ENST00000244546|ens|ENST00000304611|ref|XM_005249180	Homo sapiens peroxisomal biogenesis factor 6 (PEX6), mRNA [NM_000287]
A_23_P39525	-2.5314	0.0002	NM_024785	FAM124B	family with sequence similarity 124B	ref|NM_024785|ref|NM_001122779|ens|ENST00000389874|ens|ENST00000409685	Homo sapiens family with sequence similarity 124B (FAM124B), transcript variant 2, mRNA [NM_024785]
A_23_P141362	-2.5273	0.0185	NM_001466	FZD2	frizzled class receptor 2	ref|NM_001466|ens|ENST00000315323|gb|AB590852|gb|L37882	Homo sapiens frizzled class receptor 2 (FZD2), mRNA [NM_001466]
A_23_P6119	-2.5244	0.0003	NM_032985	SEC23B	Sec23 homolog B (S. cerevisiae)	ref|NM_032985|ref|NM_001172746|ref|NM_001172745|ref|NM_006363	Homo sapiens Sec23 homolog B (S. cerevisiae) (SEC23B), transcript variant 2, mRNA [NM_032985]
A_23_P90333	-2.5236	0.0022	NM_001033719	ZNF404	zinc finger protein 404	ref|NM_001033719|ens|ENST00000324394|ens|ENST00000587539|ref|XM_006723186	Homo sapiens zinc finger protein 404 (ZNF404), mRNA [NM_001033719]
A_24_P84428	-2.5072	2.4572e-05	NM_014412	CACYBP	calcyclin binding protein	ref|NM_014412|ref|NM_001007214|ens|ENST00000453625|ens|ENST00000426793	Homo sapiens calcyclin binding protein (CACYBP), transcript variant 1, mRNA [NM_014412]
A_23_P258912	-2.5053	5.3818e-05	NM_003970	MYOM2	myomesin 2	ref|NM_003970|ens|ENST00000520298|ens|ENST00000616680|ens|ENST00000262113	Homo sapiens myomesin 2 (MYOM2), mRNA [NM_003970]
A_24_P381224	-2.4981	6.4583e-05	NM_172230	SYVN1	synovial apoptosis inhibitor 1, synoviolin	ref|NM_172230|ref|NM_032431|ens|ENST00000526060|ens|ENST00000449943	Homo sapiens synovial apoptosis inhibitor 1, synoviolin (SYVN1), transcript variant 2, mRNA [NM_172230]
A_24_P379104	-2.4917	0.0009	NM_006875	PIM2	Pim-2 proto-oncogene, serine/threonine kinase	ref|NM_006875|ens|ENST00000376509|gb|U77735|gb|BC018111	Homo sapiens Pim-2 proto-oncogene, serine/threonine kinase (PIM2), mRNA [NM_006875]
A_23_P327519	-2.4914	0.0104	NM_139164	STARD4	StAR-related lipid transfer (START) domain containing 4	ref|NM_139164|gb|AK054566|tc|THC2472024	Homo sapiens StAR-related lipid transfer (START) domain containing 4 (STARD4), mRNA [NM_139164]
A_23_P34396	-2.4902	0.0002	NM_020317	RSRP1	arginine/serine-rich protein 1	ref|NM_020317|ens|ENST00000568212|ens|ENST00000475766|ens|ENST00000565733	Homo sapiens arginine/serine-rich protein 1 (RSRP1), mRNA [NM_020317]
A_33_P3258452	-2.4899	0.0002	NM_020375	C12orf5	chromosome 12 open reading frame 5	ref|NM_020375|tc|THC2613462	Homo sapiens chromosome 12 open reading frame 5 (C12orf5), mRNA [NM_020375]
A_23_P386411	-2.4784	5.2931e-06	NM_005038	PPID	peptidylprolyl isomerase D	ref|NM_005038|ens|ENST00000307720|gb|L11667|gb|BC030707	Homo sapiens peptidylprolyl isomerase D (PPID), mRNA [NM_005038]
A_19_P00808120	-2.4726	0.0191	NM_001145191	FAM200B	family with sequence similarity 200, member B	ref|NM_001145191|ens|ENST00000622362|ens|ENST00000504137|gb|BC048993	Homo sapiens family with sequence similarity 200, member B (FAM200B), mRNA [NM_001145191]
A_33_P3269688	-2.4705	0.0099	NM_001291490	ZNF285	zinc finger protein 285	ref|NM_001291490|ref|NM_001291489|ref|NM_001291488|ref|NM_152354	Homo sapiens zinc finger protein 285 (ZNF285), transcript variant 4, mRNA [NM_001291490]
A_33_P3225487	-2.4687	0.0121	NM_016371	HSD17B7	hydroxysteroid (17-beta) dehydrogenase 7	ref|NM_016371|ref|NR_003086|ens|ENST00000463037|ens|ENST00000484251	Homo sapiens hydroxysteroid (17-beta) dehydrogenase 7 (HSD17B7), mRNA [NM_016371]
A_24_P328872	-2.4681	0.0061	NM_012073	CCT5	chaperonin containing TCP1, subunit 5 (epsilon)	ref|NM_012073|ens|ENST00000280326|gb|FJ224303|tc|THC2465725	Homo sapiens chaperonin containing TCP1, subunit 5 (epsilon) (CCT5), mRNA [NM_012073]
A_24_P123720	-2.4669	0.0011	NM_007214	SEC63	SEC63 homolog (S. cerevisiae)	ref|NM_007214|ens|ENST00000369002	Homo sapiens SEC63 homolog (S. cerevisiae) (SEC63), mRNA [NM_007214]
A_23_P88767	-2.4665	0.0341	NM_003561	PLA2G10	phospholipase A2, group X	ref|NM_003561|ens|ENST00000621727|ens|ENST00000438167|ens|ENST00000491689	Homo sapiens phospholipase A2, group X (PLA2G10), mRNA [NM_003561]
A_22_P00021933	-2.4656	0.0099	NM_004199	P4HA2	prolyl 4-hydroxylase, alpha polypeptide II	ref|NM_004199|ref|NM_001017973|ref|NM_001142599|ref|NM_001142598	Homo sapiens prolyl 4-hydroxylase, alpha polypeptide II (P4HA2), transcript variant 1, mRNA [NM_004199]
A_23_P143047	-2.4557	1.1447e-05	NM_080653	ATP6V1E2	ATPase, H+ transporting, lysosomal 31kDa, V1 subunit E2	ref|NM_080653|ens|ENST00000522587|ens|ENST00000306448|ref|XM_005264633	Homo sapiens ATPase, H+ transporting, lysosomal 31kDa, V1 subunit E2 (ATP6V1E2), mRNA [NM_080653]
A_23_P305759	-2.4536	0.0033	NM_138340	ABHD3	abhydrolase domain containing 3	ref|NM_138340|ens|ENST00000577564|ens|ENST00000289119|ref|XR_243847	Homo sapiens abhydrolase domain containing 3 (ABHD3), mRNA [NM_138340]
A_23_P15123	-2.4498	0.0123	NM_019116	UBFD1	ubiquitin family domain containing 1	ref|NM_019116|ens|ENST00000563366|ens|ENST00000566136|ens|ENST00000395878	Homo sapiens ubiquitin family domain containing 1 (UBFD1), mRNA [NM_019116]
A_33_P3214481	-2.4468	0.0016	NM_001142595	P4HA1	prolyl 4-hydroxylase, alpha polypeptide I	ref|NM_001142595|ref|NM_000917|ref|NM_001017962|ref|NM_001142596	Homo sapiens prolyl 4-hydroxylase, alpha polypeptide I (P4HA1), transcript variant 3, mRNA [NM_001142595]
A_23_P70897	-2.4373	0.0016	NM_017984	ZCWPW1	zinc finger, CW type with PWWP domain 1	ref|NM_017984|ref|NM_001258008|ens|ENST00000490089|ens|ENST00000398027	Homo sapiens zinc finger, CW type with PWWP domain 1 (ZCWPW1), transcript variant 1, mRNA [NM_017984]
A_23_P11859	-2.4341	0.0049	NM_016371	HSD17B7	hydroxysteroid (17-beta) dehydrogenase 7	ref|NM_016371|ens|ENST00000494450|ens|ENST00000488656|ens|ENST00000254521	Homo sapiens hydroxysteroid (17-beta) dehydrogenase 7 (HSD17B7), mRNA [NM_016371]
A_24_P191847	-2.4332	0.0031	NM_024754	PTCD2	pentatricopeptide repeat domain 2	ref|NM_024754|ref|NM_001284405|ref|NM_001284404|ref|NM_001284403	Homo sapiens pentatricopeptide repeat domain 2 (PTCD2), transcript variant 1, mRNA [NM_024754]
A_23_P42144	-2.4317	0.0002	NM_000287	PEX6	peroxisomal biogenesis factor 6	ref|NM_000287|ens|ENST00000304611|ref|XM_005249180|gb|AB208906	Homo sapiens peroxisomal biogenesis factor 6 (PEX6), mRNA [NM_000287]
A_21_P0010798	-2.4302	0.0406	ENST00000566597	LYPD8	LY6/PLAUR domain containing 8	ens|ENST00000566597|linc|lnc-OR14I1-1:1|linc|TCONS_l2_00002830|gb|BC033943	LY6/PLAUR domain containing 8 [Source:HGNC Symbol;Acc:HGNC:44208] [ENST00000566597]
A_33_P3390758	-2.426	0.0023	NM_153201	HSPA8	heat shock 70kDa protein 8	ref|NM_153201|ref|NM_006597|ens|ENST00000453788|ens|ENST00000534624	Homo sapiens heat shock 70kDa protein 8 (HSPA8), transcript variant 2, mRNA [NM_153201]
A_23_P128372	-2.4207	0.0115	NM_002014	FKBP4	FK506 binding protein 4, 59kDa	ref|NM_002014|ens|ENST00000001008|gb|M88279|gb|BC002887	Homo sapiens FK506 binding protein 4, 59kDa (FKBP4), mRNA [NM_002014]
A_23_P30363	-2.4091	0.0417	NM_004199	P4HA2	prolyl 4-hydroxylase, alpha polypeptide II	ref|NM_004199|ref|NM_001017973|ref|NM_001142599|ref|NM_001142598	Homo sapiens prolyl 4-hydroxylase, alpha polypeptide II (P4HA2), transcript variant 1, mRNA [NM_004199]
A_23_P356139	-2.4054	0.0257	NM_018121	FAM178A	family with sequence similarity 178, member A	ref|NM_018121|ens|ENST00000238961|ref|XM_005269965|ref|XM_006717913	Homo sapiens family with sequence similarity 178, member A (FAM178A), transcript variant 1, mRNA [NM_018121]
A_23_P7253	-2.3914	0.0082	NM_018078	LARP1B	La ribonucleoprotein domain family, member 1B	ref|NM_018078|ref|XM_005263086|ref|XM_005263088|ref|XM_005263093	Homo sapiens La ribonucleoprotein domain family, member 1B (LARP1B), transcript variant 1, mRNA [NM_018078]
A_23_P307761	-2.3888	0.0002	NM_031215	CABLES2	Cdk5 and Abl enzyme substrate 2	ref|NM_031215|ens|ENST00000279101|gb|BC003122|tc|THC2602792	Homo sapiens Cdk5 and Abl enzyme substrate 2 (CABLES2), mRNA [NM_031215]
A_23_P145463	-2.3727	0.0171	NM_015948	SLC35B3	solute carrier family 35 (adenosine 3'-phospho 5'-phosphosulfate transporter), member B3	ref|NM_015948|ref|NM_001142541|ref|NR_109914|ref|NR_109913	Homo sapiens solute carrier family 35 (adenosine 3'-phospho 5'-phosphosulfate transporter), member B3 (SLC35B3), transcript variant 1, mRNA [NM_015948]
A_33_P3396607	-2.3471	0.0014	NM_003359	UGDH	UDP-glucose 6-dehydrogenase	ref|NM_003359|ref|NM_001184701|ref|NM_001184700|ens|ENST00000506179	Homo sapiens UDP-glucose 6-dehydrogenase (UGDH), transcript variant 1, mRNA [NM_003359]
A_33_P3394933	-2.3367	0.0092	NM_001017973	P4HA2	prolyl 4-hydroxylase, alpha polypeptide II	ref|NM_001017973|ref|NM_001142598|ref|NM_001017974|ref|NM_004199	Homo sapiens prolyl 4-hydroxylase, alpha polypeptide II (P4HA2), transcript variant 2, mRNA [NM_001017973]
A_23_P152353	-2.333	0.0004	NM_001083614	EARS2	glutamyl-tRNA synthetase 2, mitochondrial	ref|NM_001083614|ref|NR_003501|ens|ENST00000563459|ens|ENST00000449606	Homo sapiens glutamyl-tRNA synthetase 2, mitochondrial (EARS2), transcript variant 1, mRNA [NM_001083614]
A_33_P3417452	-2.3323	0.0016	NM_001103167	ZGLP1	zinc finger, GATA-like protein 1	ref|NM_001103167|ens|ENST00000403903|ens|ENST00000480726|gb|AK096830	Homo sapiens zinc finger, GATA-like protein 1 (ZGLP1), mRNA [NM_001103167]
A_24_P690924	-2.3322	9.6699e-07	NM_032985	SEC23B	Sec23 homolog B (S. cerevisiae)	ref|NM_032985|ref|NM_001172746|ref|NM_001172745|ref|NM_006363	Homo sapiens Sec23 homolog B (S. cerevisiae) (SEC23B), transcript variant 2, mRNA [NM_032985]
A_23_P120812	-2.3294	0.0061	NM_020070	IGLL1	immunoglobulin lambda-like polypeptide 1	ref|NM_020070|ref|NR_029395|ens|ENST00000330377|ens|ENST00000412472	Homo sapiens immunoglobulin lambda-like polypeptide 1 (IGLL1), transcript variant 1, mRNA [NM_020070]
A_23_P63232	-2.3271	0.0033	NM_130898	CREB3L4	cAMP responsive element binding protein 3-like 4	ref|NM_130898|ref|NM_001255978|ref|NM_001255980|ref|NM_001255979	Homo sapiens cAMP responsive element binding protein 3-like 4 (CREB3L4), transcript variant 1, mRNA [NM_130898]
A_33_P3212188	-2.325	0.0191	NM_002333	LRP3	low density lipoprotein receptor-related protein 3	ref|NM_002333|ens|ENST00000253193|ref|XM_005258945	Homo sapiens low density lipoprotein receptor-related protein 3 (LRP3), mRNA [NM_002333]
A_23_P204246	-2.3222	0.0129	NM_004426	PHC1	polyhomeotic homolog 1 (Drosophila)	ref|NM_004426|gb|BC073964|ens|ENST00000433083|tc|THC2466647	Homo sapiens polyhomeotic homolog 1 (Drosophila) (PHC1), mRNA [NM_004426]
A_22_P00017844	-2.3219	0.0283	NR_126534	ZCCHC2	zinc finger, CCHC domain containing 2	ref|NR_126534|ens|ENST00000585873|ens|ENST00000590840|linc|lnc-ZCCHC2-1:1	Homo sapiens zinc finger, CCHC domain containing 2 (ZCCHC2), transcript variant 2, non-coding RNA [NR_126534]
A_33_P3257503	-2.3218	0.0004	NR_110923	SVIL-AS1	SVIL antisense RNA 1	ref|NR_110923|ref|NR_110924|ref|NR_003930|linc|lnc-LYZL1-3:6	Homo sapiens SVIL antisense RNA 1 (SVIL-AS1), transcript variant 4, long non-coding RNA [NR_110923]
A_33_P3404531	-2.3201	0.0159	NM_001258008	ZCWPW1	zinc finger, CW type with PWWP domain 1	ref|NM_001258008|ref|NM_017984|ens|ENST00000490089|ens|ENST00000398027	Homo sapiens zinc finger, CW type with PWWP domain 1 (ZCWPW1), transcript variant 2, mRNA [NM_001258008]
A_23_P98310	-2.3103	0.0022	NM_001326	CSTF3	cleavage stimulation factor, 3' pre-RNA, subunit 3, 77kDa	ref|NM_001326|ens|ENST00000323959|gb|AK294204|gb|U15782	Homo sapiens cleavage stimulation factor, 3' pre-RNA, subunit 3, 77kDa (CSTF3), transcript variant 1, mRNA [NM_001326]
A_23_P96285	-2.2956	0.0254	NM_022912	REEP1	receptor accessory protein 1	ref|NM_022912|ref|NM_001164731|ref|NM_001164730|ref|NM_001164732	Homo sapiens receptor accessory protein 1 (REEP1), transcript variant 2, mRNA [NM_022912]
A_24_P926195	-2.2906	0.0001	NM_006699	MAN1A2	mannosidase, alpha, class 1A, member 2	ref|NM_006699|gb|AK090840|gb|BC063300|gb|BC015874	Homo sapiens mannosidase, alpha, class 1A, member 2 (MAN1A2), mRNA [NM_006699]
A_33_P3210203	-2.2889	0.004	NM_032451	SPIRE2	spire-type actin nucleation factor 2	ref|NM_032451|ens|ENST00000378247|ref|XM_006721303|ref|XM_006721302	Homo sapiens spire-type actin nucleation factor 2 (SPIRE2), mRNA [NM_032451]
A_24_P172990	-2.2869	0.0044	NM_001605	AARS	alanyl-tRNA synthetase	ref|NM_001605|ens|ENST00000569825|ens|ENST00000261772|gb|DQ891634	Homo sapiens alanyl-tRNA synthetase (AARS), mRNA [NM_001605]
A_23_P251767	-2.2862	9.6171e-05	NM_017869	BANP	BTG3 associated nuclear protein	ref|NM_017869|ref|NM_001173542|ref|NM_079837|ref|NM_001173540	Homo sapiens BTG3 associated nuclear protein (BANP), transcript variant 1, mRNA [NM_017869]
A_23_P503200	-2.2765	0.0136	NM_018288	PHF10	PHD finger protein 10	ref|NM_018288|ref|NM_133325|ens|ENST00000621772|ens|ENST00000339209	Homo sapiens PHD finger protein 10 (PHF10), transcript variant 1, mRNA [NM_018288]
A_23_P14708	-2.2764	0.0074	NM_017661	ZNF280D	zinc finger protein 280D	ref|NM_017661|ref|NM_001288588|ref|NM_001002843|ens|ENST00000267807	Homo sapiens zinc finger protein 280D (ZNF280D), transcript variant 1, mRNA [NM_017661]
A_23_P21134	-2.2737	0.0102	NM_004083	DDIT3	DNA-damage-inducible transcript 3	ref|NM_004083|ens|ENST00000618206|ens|ENST00000346473|gb|AJ301611	Homo sapiens DNA-damage-inducible transcript 3 (DDIT3), transcript variant 5, mRNA [NM_004083]
A_33_P3323323	-2.2663	0.0037	NM_198458	ZNF497	zinc finger protein 497	ref|NM_198458|ref|NM_001207009|ens|ENST00000311044|gb|AK126727	Homo sapiens zinc finger protein 497 (ZNF497), transcript variant 1, mRNA [NM_198458]
A_32_P173058	-2.2557	1.513e-05	NM_015012	TMEM41B	transmembrane protein 41B	ref|NM_015012|ref|NR_028491|ens|ENST00000528080|ens|ENST00000611268	Homo sapiens transmembrane protein 41B (TMEM41B), transcript variant 1, mRNA [NM_015012]
A_24_P333421	-2.2468	0.0208	NM_001099220	ZNF862	zinc finger protein 862	ref|NM_001099220|ens|ENST00000223210|ref|XR_242186|ref|XM_006716085	Homo sapiens zinc finger protein 862 (ZNF862), mRNA [NM_001099220]
A_32_P101689	-2.243	0.0019	NM_014888	FAM3C	family with sequence similarity 3, member C	ref|NM_014888|ref|NM_001040020|ens|ENST00000359943|gb|BC068526	Homo sapiens family with sequence similarity 3, member C (FAM3C), transcript variant 1, mRNA [NM_014888]
A_23_P345564	-2.2333	0.002	NM_182647	OPRL1	opiate receptor-like 1	ref|NM_182647|ref|NM_001200019|ref|NM_000913|ens|ENST00000349451	Homo sapiens opiate receptor-like 1 (OPRL1), transcript variant 1, mRNA [NM_182647]
A_24_P182539	-2.2294	3.714e-05	NM_032852	ATG4C	autophagy related 4C, cysteine peptidase	ref|NM_032852|ref|NM_178221|ens|ENST00000317868|ens|ENST00000371120	Homo sapiens autophagy related 4C, cysteine peptidase (ATG4C), transcript variant 1, mRNA [NM_032852]
A_24_P942493	-2.228	0.0095	NM_015253	WSCD1	WSC domain containing 1	ref|NM_015253|ens|ENST00000317744|ens|ENST00000574946|ref|XM_005256572	Homo sapiens WSC domain containing 1 (WSCD1), mRNA [NM_015253]
A_23_P99360	-2.2223	0.0001	NM_213590	TRIM13	tripartite motif containing 13	ref|NM_213590|ref|NM_001007278|ref|NM_052811|ref|NM_005798	Homo sapiens tripartite motif containing 13 (TRIM13), transcript variant 3, mRNA [NM_213590]
A_24_P166311	-2.222	0.0041	NM_022090	ZBED8	zinc finger, BED-type containing 8	ref|NM_022090|ref|NM_001303251|ens|ENST00000523213|ens|ENST00000408953	Homo sapiens zinc finger, BED-type containing 8 (ZBED8), transcript variant 2, mRNA [NM_022090]
A_23_P135857	-2.2188	0.0066	NM_004836	EIF2AK3	eukaryotic translation initiation factor 2-alpha kinase 3	ref|NM_004836|ens|ENST00000303236|ref|XM_005264649|gb|AF110146	Homo sapiens eukaryotic translation initiation factor 2-alpha kinase 3 (EIF2AK3), mRNA [NM_004836]
A_24_P99795	-2.2128	0.0009	NM_024710	ISOC2	isochorismatase domain containing 2	ref|NM_024710|ref|NM_001136201|ref|NM_001136202|ens|ENST00000085068	Homo sapiens isochorismatase domain containing 2 (ISOC2), transcript variant 2, mRNA [NM_024710]
A_23_P410110	-2.1997	0.0214	NM_001039380	C10orf25	chromosome 10 open reading frame 25	ref|NM_001039380|ens|ENST00000298298|ens|ENST00000625168|gb|AK311351	Homo sapiens chromosome 10 open reading frame 25 (C10orf25), transcript variant 1, mRNA [NM_001039380]
A_24_P319715	-2.1997	1.459e-05	NM_005742	PDIA6	protein disulfide isomerase family A, member 6	ref|NM_005742|ref|NM_001282705|ref|NM_001282704|ref|NM_001282706	Homo sapiens protein disulfide isomerase family A, member 6 (PDIA6), transcript variant 4, mRNA [NM_005742]
A_23_P390384	-2.1989	4.5885e-06	NM_001037735	ZNF630	zinc finger protein 630	ref|NM_001037735|ref|NM_001282201|ref|NM_001282202|ref|NM_001190255	Homo sapiens zinc finger protein 630 (ZNF630), transcript variant 1, mRNA [NM_001037735]
A_23_P37718	-2.1866	0.0161	NM_001297	CNGB1	cyclic nucleotide gated channel beta 1	ref|NM_001297|ref|NM_001286130|ens|ENST00000251102|ref|XM_006721134	Homo sapiens cyclic nucleotide gated channel beta 1 (CNGB1), transcript variant 1, mRNA [NM_001297]
A_33_P3287348	-2.1853	0.0265	NM_001293070	CHN2	chimerin 2	ref|NM_001293070|ref|NM_004067|ref|NM_001293071|ref|NM_001293069	Homo sapiens chimerin 2 (CHN2), transcript variant 4, mRNA [NM_001293070]
A_23_P214533	-2.176	0.0274	NM_030899	ZSCAN31	zinc finger and SCAN domain containing 31	ref|NM_030899|ref|NM_001135216|ref|NM_001243241|ref|NM_001243242	Homo sapiens zinc finger and SCAN domain containing 31 (ZSCAN31), transcript variant 1, mRNA [NM_030899]
A_19_P00318883	-2.1721	0.0122	NR_038361	APTR	Alu-mediated CDKN1A/p21 transcriptional regulator (non-protein coding)	ref|NR_038361|ens|ENST00000398043|ens|ENST00000430801|ens|ENST00000416650	Homo sapiens Alu-mediated CDKN1A/p21 transcriptional regulator (non-protein coding) (APTR), long non-coding RNA [NR_038361]
A_23_P209564	-2.1686	0.0101	NM_024843	CYBRD1	cytochrome b reductase 1	ref|NM_024843|ref|NM_001127383|ref|NM_001256909|ens|ENST00000375252	Homo sapiens cytochrome b reductase 1 (CYBRD1), transcript variant 1, mRNA [NM_024843]
A_23_P111672	-2.1646	0.0202	NM_152829	TES	testis derived transcript (3 LIM domains)	ref|NM_152829|ref|NM_015641|ens|ENST00000358204|ens|ENST00000393481	Homo sapiens testis derived transcript (3 LIM domains) (TES), transcript variant 2, mRNA [NM_152829]
A_32_P100109	-2.1576	0.0337	NM_004726	REPS2	RALBP1 associated Eps domain containing 2	ref|NM_004726|ref|NM_001080975|ens|ENST00000303843|ens|ENST00000357277	Homo sapiens RALBP1 associated Eps domain containing 2 (REPS2), transcript variant 1, mRNA [NM_004726]
A_23_P201079	-2.1384	4.662e-05	NM_012231	PRDM2	PR domain containing 2, with ZNF domain	ref|NM_012231|ref|NM_001135610|ens|ENST00000376048|ens|ENST00000235372	Homo sapiens PR domain containing 2, with ZNF domain (PRDM2), transcript variant 1, mRNA [NM_012231]
A_23_P138139	-2.1378	0.0016	NM_145243	OMA1	OMA1 zinc metallopeptidase	ref|NM_145243|ens|ENST00000467509|ens|ENST00000460671|ens|ENST00000371226	Homo sapiens OMA1 zinc metallopeptidase (OMA1), mRNA [NM_145243]
A_23_P24044	-2.1373	0.0444	NM_017649	CNNM2	cyclin and CBS domain divalent metal cation transport mediator 2	ref|NM_017649|ref|NM_199076|ens|ENST00000433628|gb|AK000071	Homo sapiens cyclin and CBS domain divalent metal cation transport mediator 2 (CNNM2), transcript variant 1, mRNA [NM_017649]
A_33_P3277988	-2.1372	0.0012	NM_000629	IFNAR1	interferon (alpha, beta and omega) receptor 1	ref|NM_000629|ens|ENST00000270139|ref|XM_005260964|gb|AK123813	Homo sapiens interferon (alpha, beta and omega) receptor 1 (IFNAR1), mRNA [NM_000629]
A_23_P413180	-2.132	0.0148	NM_017440	MDM1	Mdm1 nuclear protein homolog (mouse)	ref|NM_017440|ref|NM_001205028|ens|ENST00000303145|ens|ENST00000540418	Homo sapiens Mdm1 nuclear protein homolog (mouse) (MDM1), transcript variant 1, mRNA [NM_017440]
A_23_P121250	-2.1228	0.0048	NM_001967	EIF4A2	eukaryotic translation initiation factor 4A2	ref|NM_001967|ens|ENST00000496382|ens|ENST00000425053|ens|ENST00000485101	Homo sapiens eukaryotic translation initiation factor 4A2 (EIF4A2), mRNA [NM_001967]
A_23_P305938	-2.12	0.0007	NM_007131	ZNF75D	zinc finger protein 75D	ref|NM_007131|ref|NM_001185063|ens|ENST00000370764|ens|ENST00000370766	Homo sapiens zinc finger protein 75D (ZNF75D), transcript variant 1, mRNA [NM_007131]
A_23_P90062	-2.1176	0.0008	NM_006145	DNAJB1	DnaJ (Hsp40) homolog, subfamily B, member 1	ref|NM_006145|ref|NM_001300914|ens|ENST00000254322|ref|XM_006722733	Homo sapiens DnaJ (Hsp40) homolog, subfamily B, member 1 (DNAJB1), transcript variant 1, mRNA [NM_006145]
A_23_P89824	-2.1155	0.0474	NM_032933	TMEM241	transmembrane protein 241	ref|NM_032933|ens|ENST00000473688|ens|ENST00000383233|ens|ENST00000477053	Homo sapiens transmembrane protein 241 (TMEM241), mRNA [NM_032933]
A_24_P268196	-2.1106	0.0045	ENST00000377223	LZIC	leucine zipper and CTNNBIP1 domain containing	ens|ENST00000377223|ref|XM_005263508|ref|XM_005263507|gb|AK025913	leucine zipper and CTNNBIP1 domain containing [Source:HGNC Symbol;Acc:HGNC:17497] [ENST00000377223]
A_23_P145089	-2.1067	0.0001	NM_007355	HSP90AB1	heat shock protein 90kDa alpha (cytosolic), class B member 1	ref|NM_007355|ref|NM_001271969|ref|NM_001271972|ref|NM_001271970	Homo sapiens heat shock protein 90kDa alpha (cytosolic), class B member 1 (HSP90AB1), transcript variant 2, mRNA [NM_007355]
A_21_P0000075	-2.106	0.0216	NM_001168682	SAP25	Sin3A-associated protein, 25kDa	ref|NM_001168682|ens|ENST00000538735|ref|XM_005250096|ref|XM_006715822	Homo sapiens Sin3A-associated protein, 25kDa (SAP25), mRNA [NM_001168682]
A_23_P22263	-2.105	0.001	NM_079837	BANP	BTG3 associated nuclear protein	ref|NM_079837|ref|NM_017869|ref|NM_001173543|ref|NM_001173542	Homo sapiens BTG3 associated nuclear protein (BANP), transcript variant 2, mRNA [NM_079837]
A_24_P45379	-2.1007	0.0113	NM_014412	CACYBP	calcyclin binding protein	ref|NM_014412|ref|NM_001007214|ens|ENST00000367679|gb|AL035305	Homo sapiens calcyclin binding protein (CACYBP), transcript variant 1, mRNA [NM_014412]
A_24_P208737	-2.099	0.002	NR_073566	GHRLOS	ghrelin opposite strand/antisense RNA	ref|NR_073566|ref|NR_024145|ref|NR_073567|ref|NR_073568	Homo sapiens ghrelin opposite strand/antisense RNA (GHRLOS), transcript variant 5, long non-coding RNA [NR_073566]
A_33_P3295640	-2.0978	0.0051	NM_004886	APBA3	amyloid beta (A4) precursor protein-binding, family A, member 3	ref|NM_004886|ref|XM_006722950|ref|XM_006722951|tc|THC2470396	Homo sapiens amyloid beta (A4) precursor protein-binding, family A, member 3 (APBA3), mRNA [NM_004886]
A_32_P806841	-2.0916	0.0238	NM_005738	ARL4A	ADP-ribosylation factor-like 4A	ref|NM_005738|ref|NM_001195396|ref|NM_001037164|ref|NM_212460	Homo sapiens ADP-ribosylation factor-like 4A (ARL4A), transcript variant 1, mRNA [NM_005738]
A_23_P363163	-2.0899	0.0392	NM_001008390	CGGBP1	CGG triplet repeat binding protein 1	ref|NM_001008390|ref|NM_001195308|ref|NM_003663|ens|ENST00000398392	Homo sapiens CGG triplet repeat binding protein 1 (CGGBP1), transcript variant 1, mRNA [NM_001008390]
A_23_P424597	-2.0897	7.6963e-06	NM_152482	C19orf25	chromosome 19 open reading frame 25	ref|NM_152482|ens|ENST00000436106|gb|AK093985|gb|AX748394	Homo sapiens chromosome 19 open reading frame 25 (C19orf25), mRNA [NM_152482]
A_23_P7402	-2.0894	0.0068	NM_178140	PDZD2	PDZ domain containing 2	ref|NM_178140|ens|ENST00000513490|ens|ENST00000438447|ref|XM_006714456	Homo sapiens PDZ domain containing 2 (PDZD2), mRNA [NM_178140]
A_32_P130788	-2.0862	0.0076	NM_001010971	SAMD13	sterile alpha motif domain containing 13	ref|NM_001010971|ref|NM_001134663|ref|NM_001134664|ens|ENST00000370673	Homo sapiens sterile alpha motif domain containing 13 (SAMD13), transcript variant 1, mRNA [NM_001010971]
A_23_P133470	-2.0837	0.0023	NM_014819	PJA2	praja ring finger 2, E3 ubiquitin protein ligase	ref|NM_014819|ens|ENST00000361557|ens|ENST00000361189|gb|AB007898	Homo sapiens praja ring finger 2, E3 ubiquitin protein ligase (PJA2), mRNA [NM_014819]
A_21_P0006496	-2.0802	0.0151	NM_001098411	GAGE2B	G antigen 2B	ref|NM_001098411|ref|NM_001474|ref|NM_001476|ref|NM_001098405	Homo sapiens G antigen 2B (GAGE2B), mRNA [NM_001098411]
A_33_P3300273	-2.0799	0.0148	NM_198077	C1orf52	chromosome 1 open reading frame 52	ref|NM_198077|ref|NR_024113|ens|ENST00000294661|gb|AK126929	Homo sapiens chromosome 1 open reading frame 52 (C1orf52), transcript variant 1, mRNA [NM_198077]
A_23_P64990	-2.0785	0.0168	NM_134424	RAD52	RAD52 homolog (S. cerevisiae)	ref|NM_134424|ref|NM_001297419|ref|NM_001297421|ref|NR_123713	Homo sapiens RAD52 homolog (S. cerevisiae) (RAD52), transcript variant 1, mRNA [NM_134424]
A_23_P101319	-2.0717	0.0077	NM_152354	ZNF285	zinc finger protein 285	ref|NM_152354|ref|NM_001291490|ref|NM_001291489|ref|NM_001291488	Homo sapiens zinc finger protein 285 (ZNF285), transcript variant 2, mRNA [NM_152354]
A_23_P130974	-2.0709	0.0099	NM_025249	KIAA1683	KIAA1683	ref|NM_025249|ref|NM_001145304|ref|NM_001145305|ens|ENST00000599638	Homo sapiens KIAA1683 (KIAA1683), transcript variant 2, mRNA [NM_025249]
A_23_P346969	-2.0701	0.0339	NM_006219	PIK3CB	phosphatidylinositol-4,5-bisphosphate 3-kinase, catalytic subunit beta	ref|NM_006219|ref|NM_001256045|ens|ENST00000481749|ens|ENST00000462898	Homo sapiens phosphatidylinositol-4,5-bisphosphate 3-kinase, catalytic subunit beta (PIK3CB), transcript variant 1, mRNA [NM_006219]
A_33_P3330872	-2.0678	0.0303	NM_078629	MSL3	male-specific lethal 3 homolog (Drosophila)	ref|NM_078629|ref|NM_001193270|ref|NM_001282174|ref|NM_006800	Homo sapiens male-specific lethal 3 homolog (Drosophila) (MSL3), transcript variant 1, mRNA [NM_078629]
A_23_P350555	-2.0673	3.0027e-05	NM_144659	TCP10L	t-complex 10-like	ref|NM_144659|ens|ENST00000491828|ens|ENST00000300258|gb|BC022024	Homo sapiens t-complex 10-like (TCP10L), mRNA [NM_144659]
A_33_P3328511	-2.0639	0.0171	NM_001039083	ARL17B	ADP-ribosylation factor-like 17B	ref|NM_001039083|ref|NR_003108|ens|ENST00000356906|ens|ENST00000467245	Homo sapiens ADP-ribosylation factor-like 17B (ARL17B), transcript variant 1, mRNA [NM_001039083]
A_33_P3397905	-2.0613	9.3291e-05	NM_005868	BET1	Bet1 golgi vesicular membrane trafficking protein	ref|NM_005868|tc|THC2466087	Homo sapiens Bet1 golgi vesicular membrane trafficking protein (BET1), mRNA [NM_005868]
A_23_P110184	-2.0609	0.0303	NM_006745	MSMO1	methylsterol monooxygenase 1	ref|NM_006745|ref|NM_001017369|ens|ENST00000393766|ens|ENST00000261507	Homo sapiens methylsterol monooxygenase 1 (MSMO1), transcript variant 1, mRNA [NM_006745]
A_24_P103886	-2.0491	0.0449	NM_004508	IDI1	isopentenyl-diphosphate delta isomerase 1	ref|NM_004508|ens|ENST00000381344|ref|XM_005252445|gb|BC019227	Homo sapiens isopentenyl-diphosphate delta isomerase 1 (IDI1), mRNA [NM_004508]
A_24_P381555	-2.0477	0.0002	NM_005870	SAP18	Sin3A-associated protein, 18kDa	ref|NM_005870|ens|ENST00000621421|gb|BC030836|ens|ENST00000382533	Homo sapiens Sin3A-associated protein, 18kDa (SAP18), mRNA [NM_005870]
A_33_P3296582	-2.0409	0.0068	NM_024590	ARSJ	arylsulfatase family, member J	ref|NM_024590|ens|ENST00000315366|ref|XM_005263211|ref|XM_005263212	Homo sapiens arylsulfatase family, member J (ARSJ), mRNA [NM_024590]
A_23_P138137	-2.0406	0.006	NM_145243	OMA1	OMA1 zinc metallopeptidase	ref|NM_145243|ens|ENST00000476933|ens|ENST00000371226|gb|JF432270	Homo sapiens OMA1 zinc metallopeptidase (OMA1), mRNA [NM_145243]
A_23_P126757	-2.0335	0.0001	NM_023015	INTS3	integrator complex subunit 3	ref|NM_023015|ens|ENST00000481797|ens|ENST00000575952|ens|ENST00000476843	Homo sapiens integrator complex subunit 3 (INTS3), mRNA [NM_023015]
A_23_P118749	-2.0327	0.0017	NM_016041	DERL2	derlin 2	ref|NM_016041|ens|ENST00000573547|ref|XM_006721539|ref|XM_005256672	Homo sapiens derlin 2 (DERL2), mRNA [NM_016041]
A_32_P123088	-2.0312	9.6523e-05	NM_001164468	TMED7-TICAM2	TMED7-TICAM2 readthrough	ref|NM_001164468|ref|NM_001164469|ref|NM_181836|ens|ENST00000514548	Homo sapiens TMED7-TICAM2 readthrough (TMED7-TICAM2), transcript variant 1, mRNA [NM_001164468]
A_32_P114896	-2.0248	0.0499	NM_006601	PTGES3	prostaglandin E synthase 3 (cytosolic)	ref|NM_006601|ref|NM_001282604|ref|NM_001282601|ref|NM_001282602	Homo sapiens prostaglandin E synthase 3 (cytosolic) (PTGES3), transcript variant 1, mRNA [NM_006601]
A_23_P99693	-2.0242	0.0492	NM_014950	ZBTB1	zinc finger and BTB domain containing 1	ref|NM_014950|ens|ENST00000358738|gb|AB023214|gb|BX537646	Homo sapiens zinc finger and BTB domain containing 1 (ZBTB1), transcript variant 2, mRNA [NM_014950]
A_33_P3407985	-2.0215	0.0087	NM_001195386	TMEM99	transmembrane protein 99	ref|NM_001195386|ref|NM_145274|ref|NM_001195387|ens|ENST00000301665	Homo sapiens transmembrane protein 99 (TMEM99), transcript variant 1, mRNA [NM_001195386]
A_21_P0000177	-2.0208	0.0256	ENST00000591087	C19orf83	chromosome 19 open reading frame 83	ens|ENST00000591087|ens|ENST00000593161|ens|ENST00000623430|gb|BC007358	chromosome 19 open reading frame 83 [Source:HGNC Symbol;Acc:HGNC:48331] [ENST00000591087]
A_23_P206501	-2.0162	0.0408	NM_001011880	CLEC18B	C-type lectin domain family 18, member B	ref|NM_001011880|ref|NM_173619|ref|NM_182619|ref|NM_001271197	Homo sapiens C-type lectin domain family 18, member B (CLEC18B), mRNA [NM_001011880]
A_33_P3334535	-2.0128	0.0076	NM_017676	GIN1	gypsy retrotransposon integrase 1	ref|NM_017676|ens|ENST00000512248|ref|XM_005272029|gb|CR627424	Homo sapiens gypsy retrotransposon integrase 1 (GIN1), mRNA [NM_017676]
A_23_P200801	-2.0119	0.0128	NM_001002811	PDE4DIP	phosphodiesterase 4D interacting protein	ref|NM_001002811|ref|NM_001002812|ens|ENST00000313431|ens|ENST00000369351	Homo sapiens phosphodiesterase 4D interacting protein (PDE4DIP), transcript variant 5, mRNA [NM_001002811]
A_33_P3216994	-2.0092	0.0014	NM_001278187	HERC4	HECT and RLD domain containing E3 ubiquitin protein ligase 4	ref|NM_001278187|ens|ENST00000395185|ens|ENST00000505760|gb|CU691738	Homo sapiens HECT and RLD domain containing E3 ubiquitin protein ligase 4 (HERC4), transcript variant 5, mRNA [NM_001278187]
A_23_P68730	-2.0086	0.0148	NM_003681	PDXK	pyridoxal (pyridoxine, vitamin B6) kinase	ref|NM_003681|ens|ENST00000291565|ens|ENST00000468090|ref|XM_005261198	Homo sapiens pyridoxal (pyridoxine, vitamin B6) kinase (PDXK), mRNA [NM_003681]
A_23_P13094	-2.0065	0.0241	NM_002425	MMP10	matrix metallopeptidase 10 (stromelysin 2)	ref|NM_002425|ens|ENST00000279441|gb|X07820|gb|BC002591	Homo sapiens matrix metallopeptidase 10 (stromelysin 2) (MMP10), mRNA [NM_002425]
A_33_P3400263	2.0024	0.0024	NM_017444	CHRAC1	chromatin accessibility complex 1	ref|NM_017444|ref|NR_023360|ref|NR_040712|ens|ENST00000220913	Homo sapiens chromatin accessibility complex 1 (CHRAC1), transcript variant 1, mRNA [NM_017444]
A_33_P3258117	2.0026	0.0183	NM_001289072	HELLS	helicase, lymphoid-specific	ref|NM_001289072|ref|NM_001289070|ref|NM_001289075|ens|ENST00000394045	Homo sapiens helicase, lymphoid-specific (HELLS), transcript variant 7, mRNA [NM_001289072]
A_21_P0000168	2.0062	0.0051	NM_001206682	ATF7	activating transcription factor 7	ref|NM_001206682|ref|NM_001206683|ens|ENST00000591397|ens|ENST00000548118	Homo sapiens activating transcription factor 7 (ATF7), transcript variant 4, mRNA [NM_001206682]
A_24_P238499	2.0084	0.0032	NM_001012716	TYMSOS	TYMS opposite strand	ref|NM_001012716|gb|BC028301|tc|THC2474583	Homo sapiens TYMS opposite strand (TYMSOS), mRNA [NM_001012716]
A_33_P3225250	2.0117	0.0003	NM_139178	ALKBH3	alkB, alkylation repair homolog 3 (E. coli)	ref|NM_139178|ens|ENST00000534171|ens|ENST00000533200|ens|ENST00000530754	Homo sapiens alkB, alkylation repair homolog 3 (E. coli) (ALKBH3), mRNA [NM_139178]
A_23_P90895	2.0141	0.0011	NM_152994	PPP1R21	protein phosphatase 1, regulatory subunit 21	ref|NM_152994|ref|NM_001193475|ref|NM_001135629|ref|NR_024188	Homo sapiens protein phosphatase 1, regulatory subunit 21 (PPP1R21), transcript variant 2, mRNA [NM_152994]
A_21_P0000329	2.0164	0.0115	NR_002974	SNORA80E	small nucleolar RNA, H/ACA box 80E	ref|NR_002974|gb|AJ609465	Homo sapiens small nucleolar RNA, H/ACA box 80E (SNORA80E), small nucleolar RNA [NR_002974]
A_23_P428129	2.0263	0.0115	NM_000076	CDKN1C	cyclin-dependent kinase inhibitor 1C (p57, Kip2)	ref|NM_000076|ref|NM_001122630|ref|NM_001122631|ens|ENST00000616138	Homo sapiens cyclin-dependent kinase inhibitor 1C (p57, Kip2) (CDKN1C), transcript variant 1, mRNA [NM_000076]
A_23_P4353	2.0356	0.0073	NM_015626	WSB1	WD repeat and SOCS box containing 1	ref|NM_015626|ref|NM_134265|ens|ENST00000348811|ens|ENST00000467843	Homo sapiens WD repeat and SOCS box containing 1 (WSB1), transcript variant 1, mRNA [NM_015626]
A_19_P00813554	2.0371	0.0175	NR_027123	KTN1-AS1	KTN1 antisense RNA 1	ref|NR_027123|linc|lnc-TBPL2-1:2|linc|lnc-TBPL2-1:5|linc|lnc-TBPL2-1:3	Homo sapiens KTN1 antisense RNA 1 (KTN1-AS1), long non-coding RNA [NR_027123]
A_21_P0001050	2.0377	0.0341	NR_046325	PCAT6	prostate cancer associated transcript 6 (non-protein coding)	ref|NR_046325|ref|NR_046326|linc|lnc-RP11-480I12.4.1-1:3|linc|lnc-RP11-480I12.4.1-4:1	Homo sapiens prostate cancer associated transcript 6 (non-protein coding) (PCAT6), transcript variant 1, long non-coding RNA [NR_046325]
A_23_P96087	2.0432	0.0031	NM_006026	H1FX	H1 histone family, member X	ref|NM_006026|ens|ENST00000333762|gb|D64142|gb|BC010435	Homo sapiens H1 histone family, member X (H1FX), mRNA [NM_006026]
A_19_P00315506	2.051	0.0108	NM_001162893	KIAA0040	KIAA0040	ref|NM_001162893|ref|NM_001162894|ref|NM_014656|ref|NM_001162895	Homo sapiens KIAA0040 (KIAA0040), transcript variant 1, mRNA [NM_001162893]
A_23_P80626	2.0808	0.002	NM_207351	PRRT3	proline-rich transmembrane protein 3	ref|NM_207351|ens|ENST00000412055|ens|ENST00000295984|ref|XR_427267	Homo sapiens proline-rich transmembrane protein 3 (PRRT3), mRNA [NM_207351]
A_24_P333567	2.0846	0.0441	NR_027447	MAN1B1-AS1	MAN1B1 antisense RNA 1 (head to head)	ref|NR_027447|ens|ENST00000596585|gb|BC032375|gb|BC020858	Homo sapiens MAN1B1 antisense RNA 1 (head to head) (MAN1B1-AS1), long non-coding RNA [NR_027447]
A_24_P36745	2.0929	0.0092	NM_144970	CXorf38	chromosome X open reading frame 38	ref|NM_144970|ens|ENST00000378421|ens|ENST00000327877|ens|ENST00000378426	Homo sapiens chromosome X open reading frame 38 (CXorf38), mRNA [NM_144970]
A_23_P128215	2.0975	0.0314	NM_003877	SOCS2	suppressor of cytokine signaling 2	ref|NM_003877|ref|NM_001270470|ref|NM_001270467|ref|NM_001270468	Homo sapiens suppressor of cytokine signaling 2 (SOCS2), transcript variant 1, mRNA [NM_003877]
A_33_P3258013	2.108	0.0037	NM_001270449	UBE3B	ubiquitin protein ligase E3B	ref|NM_001270449|ref|NM_001270451|ref|NM_001270450|ens|ENST00000340074	Homo sapiens ubiquitin protein ligase E3B (UBE3B), transcript variant 4, mRNA [NM_001270449]
A_24_P140608	2.1165	0.0037	NM_001945	HBEGF	heparin-binding EGF-like growth factor	ref|NM_001945|ens|ENST00000230990|gb|AK222688|gb|M60278	Homo sapiens heparin-binding EGF-like growth factor (HBEGF), mRNA [NM_001945]
A_33_P3391005	2.119	0.0077	NM_001144967	NEDD4L	neural precursor cell expressed, developmentally down-regulated 4-like, E3 ubiquitin protein ligase	ref|NM_001144967|ref|NM_001144964|ref|NM_015277|ref|NM_001144971	Homo sapiens neural precursor cell expressed, developmentally down-regulated 4-like, E3 ubiquitin protein ligase (NEDD4L), transcript variant j, mRNA [NM_001144967]
A_23_P326760	2.1245	0.0274	NM_015460	MYRIP	myosin VIIA and Rab interacting protein	ref|NM_015460|ref|NM_001284425|ref|NM_001284423|ref|NM_001284424	Homo sapiens myosin VIIA and Rab interacting protein (MYRIP), transcript variant 1, mRNA [NM_015460]
A_33_P3570208	2.1289	0.0251	NR_036497	LPP-AS2	LPP antisense RNA 2	ref|NR_036497|gb|BC042414|gb|JX046915	Homo sapiens LPP antisense RNA 2 (LPP-AS2), long non-coding RNA [NR_036497]
A_23_P30162	2.1299	0.0107	NM_152778	MFSD8	major facilitator superfamily domain containing 8	ref|NM_152778|ens|ENST00000509826|ens|ENST00000504126|ens|ENST00000296468	Homo sapiens major facilitator superfamily domain containing 8 (MFSD8), mRNA [NM_152778]
A_24_P377225	2.1315	0.001	NM_022832	USP46	ubiquitin specific peptidase 46	ref|NM_022832|ref|NM_001286768|ref|NM_001286767|ref|NM_001134223	Homo sapiens ubiquitin specific peptidase 46 (USP46), transcript variant 1, mRNA [NM_022832]
A_23_P431388	2.1335	0.0062	NM_144569	SPOCD1	SPOC domain containing 1	ref|NM_144569|ref|NM_001281987|ref|NM_001281988|ens|ENST00000473361	Homo sapiens SPOC domain containing 1 (SPOCD1), transcript variant 1, mRNA [NM_144569]
A_21_P0000161	2.1403	0.0001	NM_001204911	USB1	U6 snRNA biogenesis 1	ref|NM_001204911	Homo sapiens U6 snRNA biogenesis 1 (USB1), transcript variant 3, mRNA [NM_001204911]
A_23_P149626	2.1407	0.0001	NM_198681	PLEKHG5	pleckstrin homology domain containing, family G (with RhoGef domain) member 5	ref|NM_198681|ref|NM_001265592|ref|NM_001042663|ref|NM_001265593	Homo sapiens pleckstrin homology domain containing, family G (with RhoGef domain) member 5 (PLEKHG5), transcript variant 2, mRNA [NM_198681]
A_22_P00013922	2.1435	0.0195	ENST00000465509	HDX	highly divergent homeobox	ens|ENST00000465509|linc|lnc-RPS6KA6-1:1|tc|THC2684163	highly divergent homeobox [Source:HGNC Symbol;Acc:HGNC:26411] [ENST00000465509]
A_23_P41664	2.1461	0.0059	NM_181506	LRRC70	leucine rich repeat containing 70	ref|NM_181506|ens|ENST00000334994|ens|ENST00000448151|ens|ENST00000413749	Homo sapiens leucine rich repeat containing 70 (LRRC70), mRNA [NM_181506]
A_23_P147729	2.1503	0.0089	NM_018656	SLC35E3	solute carrier family 35, member E3	ref|NM_018656|gb|HQ448512|gb|AY358943|gb|BC030504	Homo sapiens solute carrier family 35, member E3 (SLC35E3), mRNA [NM_018656]
A_33_P3242659	2.153	0.0009	NM_022113	KIF13A	kinesin family member 13A	ref|NM_022113|ref|NM_001105566|ref|NM_001105567|ens|ENST00000378826	Homo sapiens kinesin family member 13A (KIF13A), transcript variant 1, mRNA [NM_022113]
A_33_P3279798	2.1685	0.0014	NM_015684	ATP5S	ATP synthase, H+ transporting, mitochondrial Fo complex, subunit s (factor B)	ref|NM_015684|ref|NM_001003805|ref|NM_001003803|ref|NR_033761	Homo sapiens ATP synthase, H+ transporting, mitochondrial Fo complex, subunit s (factor B) (ATP5S), transcript variant 3, mRNA [NM_015684]
A_33_P3366102	2.1712	0.0051	NM_001172428	KLHL7	kelch-like family member 7	ref|NM_001172428|ref|NR_033329|ens|ENST00000459661|ens|ENST00000491352	Homo sapiens kelch-like family member 7 (KLHL7), transcript variant 3, mRNA [NM_001172428]
A_33_P3386467	2.172	0.0049	NR_024530	RPL23AP7	ribosomal protein L23a pseudogene 7	ref|NR_024530|ref|NR_024531|ref|NR_027055|ens|ENST00000423888	Homo sapiens ribosomal protein L23a pseudogene 7 (RPL23AP7), transcript variant 4, non-coding RNA [NR_024530]
A_23_P371410	2.1774	0.0037	NM_207578	PRKACB	protein kinase, cAMP-dependent, catalytic, beta	ref|NM_207578|ref|NM_001300915|ref|NM_001300916|ref|NM_001300917	Homo sapiens protein kinase, cAMP-dependent, catalytic, beta (PRKACB), transcript variant 3, mRNA [NM_207578]
A_33_P3305731	2.1975	0.0425	NM_025176	NINL	ninein-like	ref|NM_025176|ens|ENST00000496509|ens|ENST00000422516|ens|ENST00000278886	Homo sapiens ninein-like (NINL), mRNA [NM_025176]
A_33_P3294297	2.2006	0.018	NM_194460	RNF126	ring finger protein 126	ref|NM_194460|ref|NR_002818|ens|ENST00000567452|ens|ENST00000586749	Homo sapiens ring finger protein 126 (RNF126), mRNA [NM_194460]
A_33_P3224705	2.2046	0.0016	ENST00000391611	PCNXL4	pecanex-like 4 (Drosophila)	ens|ENST00000391611|tc|THC2729873	pecanex-like 4 (Drosophila) [Source:HGNC Symbol;Acc:HGNC:20349] [ENST00000391611]
A_23_P394377	2.2135	0.0168	NM_199464	KCNRG	potassium channel regulator	ref|NM_199464|ref|NM_173605|ens|ENST00000312942|gb|AF086244	Homo sapiens potassium channel regulator (KCNRG), transcript variant 2, mRNA [NM_199464]
A_33_P3229276	2.2177	0.003	NM_001007072	ZSCAN2	zinc finger and SCAN domain containing 2	ref|NM_001007072|ref|NM_017894|ens|ENST00000502939|ens|ENST00000442073	Homo sapiens zinc finger and SCAN domain containing 2 (ZSCAN2), transcript variant 3, mRNA [NM_001007072]
A_23_P121222	2.2177	0.0004	NM_020165	RAD18	RAD18 E3 ubiquitin protein ligase	ref|NM_020165|ens|ENST00000264926|gb|AF169796|tc|THC2462576	Homo sapiens RAD18 E3 ubiquitin protein ligase (RAD18), mRNA [NM_020165]
A_23_P432360	2.2196	0.0004	NM_000303	PMM2	phosphomannomutase 2	ref|NM_000303|ens|ENST00000567697|ens|ENST00000268261|ref|XM_005255374	Homo sapiens phosphomannomutase 2 (PMM2), mRNA [NM_000303]
A_24_P221198	2.2207	0.0072	NM_203397	MBLAC1	metallo-beta-lactamase domain containing 1	ref|NM_203397|ens|ENST00000398075|ref|XM_005250250|gb|BC031288	Homo sapiens metallo-beta-lactamase domain containing 1 (MBLAC1), mRNA [NM_203397]
A_24_P211797	2.2283	0.0318	NM_001288624	ICA1L	islet cell autoantigen 1,69kDa-like	ref|NM_001288624|ens|ENST00000411681|ens|ENST00000454326|ens|ENST00000416760	Homo sapiens islet cell autoantigen 1,69kDa-like (ICA1L), transcript variant 5, mRNA [NM_001288624]
A_23_P57306	2.2297	0.0008	NM_005441	CHAF1B	chromatin assembly factor 1, subunit B (p60)	ref|NM_005441|gb|U20980|gb|AK092781|gb|BC021218	Homo sapiens chromatin assembly factor 1, subunit B (p60) (CHAF1B), mRNA [NM_005441]
A_21_P0011773	2.2301	0.0041	ENST00000492393	CENPBD1P1	CENPBD1 pseudogene 1	ens|ENST00000492393|ref|XR_428866|ref|XR_253604|ref|XR_254460	CENPBD1 pseudogene 1 [Source:HGNC Symbol;Acc:HGNC:28421] [ENST00000492393]
A_33_P3356711	2.249	0.04	NM_198267	ING3	inhibitor of growth family, member 3	ref|NM_198267|ens|ENST00000339121|gb|AF161419|gb|BC093091	Homo sapiens inhibitor of growth family, member 3 (ING3), transcript variant 3, mRNA [NM_198267]
A_24_P237778	2.2587	0.026	NM_020379	MAN1C1	mannosidase, alpha, class 1C, member 1	ref|NM_020379|ref|NM_001289010|ens|ENST00000263979|ens|ENST00000374329	Homo sapiens mannosidase, alpha, class 1C, member 1 (MAN1C1), transcript variant 1, mRNA [NM_020379]
A_33_P3402076	2.2596	0.0251	ENST00000544271	BAD	BCL2-associated agonist of cell death	ens|ENST00000544271|gb|AK309150|tc|THC2562758	BCL2-associated agonist of cell death [Source:HGNC Symbol;Acc:HGNC:936] [ENST00000544271]
A_24_P37441	2.2599	0.0002	NM_002610	PDK1	pyruvate dehydrogenase kinase, isozyme 1	ref|NM_002610|ref|NM_001278549|ref|NR_103729|ens|ENST00000410055	Homo sapiens pyruvate dehydrogenase kinase, isozyme 1 (PDK1), transcript variant 2, mRNA [NM_002610]
A_21_P0000354	2.2646	0.0314	NR_003009	SCARNA8	small Cajal body-specific RNA 8	ref|NR_003009|gb|AY077742|tc|THC2747245	Homo sapiens small Cajal body-specific RNA 8 (SCARNA8), guide RNA [NR_003009]
A_23_P314086	2.2678	7.9029e-05	NM_194460	RNF126	ring finger protein 126	ref|NM_194460|ens|ENST00000586749|ens|ENST00000292363|ens|ENST00000605891	Homo sapiens ring finger protein 126 (RNF126), mRNA [NM_194460]
A_23_P215819	2.2717	0.0035	NM_024061	ZNF655	zinc finger protein 655	ref|NM_024061|ref|NM_001085367|ref|NM_001085366|ref|NM_001009958	Homo sapiens zinc finger protein 655 (ZNF655), transcript variant 2, mRNA [NM_024061]
A_23_P62642	2.2764	0.0212	NM_012337	CFAP45	cilia and flagella associated protein 45	ref|NM_012337|ens|ENST00000475911|ens|ENST00000621979|ens|ENST00000426543	Homo sapiens cilia and flagella associated protein 45 (CFAP45), mRNA [NM_012337]
A_33_P3413845	2.3219	0.0002	NM_012458	TIMM13	translocase of inner mitochondrial membrane 13 homolog (yeast)	ref|NM_012458|ens|ENST00000215570|gb|AK024764|tc|THC2746124	Homo sapiens translocase of inner mitochondrial membrane 13 homolog (yeast) (TIMM13), mRNA [NM_012458]
A_33_P3676515	2.3309	0.0249	NR_027292	SSR4P1	signal sequence receptor, delta pseudogene 1	ref|NR_027292|ens|ENST00000599569|gb|BC004343|linc|TCONS_l2_00017303	Homo sapiens signal sequence receptor, delta pseudogene 1 (SSR4P1), non-coding RNA [NR_027292]
A_24_P342086	2.3525	0.0022	NM_001270455	WWP2	WW domain containing E3 ubiquitin protein ligase 2	ref|NM_001270455|gb|BC000108|tc|THC2474806	Homo sapiens WW domain containing E3 ubiquitin protein ligase 2 (WWP2), transcript variant 6, mRNA [NM_001270455]
A_23_P142322	2.3626	0.003	NM_001280	CIRBP	cold inducible RNA binding protein	ref|NM_001280|ref|NM_001300829|ens|ENST00000593128|ens|ENST00000585630	Homo sapiens cold inducible RNA binding protein (CIRBP), transcript variant 1, mRNA [NM_001280]
A_24_P152404	2.3666	0.0013	ENST00000311122	C10orf76	chromosome 10 open reading frame 76	ens|ENST00000311122|ens|ENST00000470043|gb|BC032118|gb|BC054882	chromosome 10 open reading frame 76 [Source:HGNC Symbol;Acc:HGNC:25788] [ENST00000311122]
A_21_P0000353	2.367	0.047	NR_003007	SCARNA23	small Cajal body-specific RNA 23	ref|NR_003007|gb|AJ609482|gb|DW407923	Homo sapiens small Cajal body-specific RNA 23 (SCARNA23), guide RNA [NR_003007]
A_23_P357760	2.3685	0.0009	ENST00000481340	ARSD	arylsulfatase D	ens|ENST00000481340|ens|ENST00000217890|ref|XM_005274516|gb|AF160499	arylsulfatase D [Source:HGNC Symbol;Acc:HGNC:717] [ENST00000481340]
A_23_P330999	2.3776	0.0077	NM_015979	MED23	mediator complex subunit 23	ref|NM_015979|ref|NM_001270521|ens|ENST00000354577|gb|AL136776	Homo sapiens mediator complex subunit 23 (MED23), transcript variant 2, mRNA [NM_015979]
A_23_P215517	2.3799	6.9937e-05	NM_001172428	KLHL7	kelch-like family member 7	ref|NM_001172428|ref|NR_033329|ens|ENST00000479700|ens|ENST00000477076	Homo sapiens kelch-like family member 7 (KLHL7), transcript variant 3, mRNA [NM_001172428]
A_23_P12816	2.3925	0.0028	NM_018063	HELLS	helicase, lymphoid-specific	ref|NM_018063|ref|NM_001289067|ref|NM_001289071|ref|NM_001289068	Homo sapiens helicase, lymphoid-specific (HELLS), transcript variant 1, mRNA [NM_018063]
A_21_P0000115	2.3971	0.0016	NM_001190991	CNPY2	canopy FGF signaling regulator 2	ref|NM_001190991|ens|ENST00000553164|ens|ENST00000548013|ens|ENST00000547570	Homo sapiens canopy FGF signaling regulator 2 (CNPY2), transcript variant 2, mRNA [NM_001190991]
A_32_P214925	2.3985	0.0019	NM_173678	TCAF2	TRPM8 channel-associated factor 2	ref|NM_173678|ref|NM_001130025|ref|NR_110549|ens|ENST00000357344	Homo sapiens family with sequence similarity 115, member C (FAM115C), transcript variant 2, mRNA [NM_173678]
A_33_P3367247	2.4125	0.0017	NM_001114395	CNTLN	centlein, centrosomal protein	ref|NM_001114395|ens|ENST00000380641|gb|AK098502|tc|THC2478432	Homo sapiens centlein, centrosomal protein (CNTLN), transcript variant 2, mRNA [NM_001114395]
A_33_P3250438	2.4226	0.0008	NM_001300925	SMIM7	small integral membrane protein 7	ref|NM_001300925|gb|BC000817|gb|BE617472|tc|THC2502014	Homo sapiens small integral membrane protein 7 (SMIM7), transcript variant 1, mRNA [NM_001300925]
A_23_P165668	2.4296	0.0007	ENST00000498768	SLC35F5	solute carrier family 35, member F5	ens|ENST00000498768|gb|AK025657|tc|NP1201355|tc|THC2478644	solute carrier family 35, member F5 [Source:HGNC Symbol;Acc:HGNC:23617] [ENST00000498768]
A_23_P217968	2.4514	0.0002	NM_016028	SUV420H1	suppressor of variegation 4-20 homolog 1 (Drosophila)	ref|NM_016028|ref|NM_001300909|ens|ENST00000405515|ens|ENST00000401547	Homo sapiens suppressor of variegation 4-20 homolog 1 (Drosophila) (SUV420H1), transcript variant 2, mRNA [NM_016028]
A_24_P118231	2.4678	0.0009	NM_001003803	ATP5S	ATP synthase, H+ transporting, mitochondrial Fo complex, subunit s (factor B)	ref|NM_001003803|ref|NR_033761|ens|ENST00000554951|ref|XM_005267538	Homo sapiens ATP synthase, H+ transporting, mitochondrial Fo complex, subunit s (factor B) (ATP5S), transcript variant 1, mRNA [NM_001003803]
A_33_P3293346	2.4721	0.0013	NM_016121	KCTD3	potassium channel tetramerization domain containing 3	ref|NM_016121|ens|ENST00000452413|ens|ENST00000259154|ref|XM_005273156	Homo sapiens potassium channel tetramerization domain containing 3 (KCTD3), mRNA [NM_016121]
A_23_P207811	2.4733	7.9756e-05	NM_006451	PAIP1	poly(A) binding protein interacting protein 1	ref|NM_006451|ref|NM_182789|ref|NM_183323|ens|ENST00000306846	Homo sapiens poly(A) binding protein interacting protein 1 (PAIP1), transcript variant 1, mRNA [NM_006451]
A_23_P23171	2.4763	0.0093	NM_017629	AGO4	argonaute RISC catalytic component 4	ref|NM_017629|ens|ENST00000373210|ref|XR_246243|ref|XM_005270578	Homo sapiens argonaute RISC catalytic component 4 (AGO4), mRNA [NM_017629]
A_23_P422981	2.5036	0.0015	NM_174899	FBXO36	F-box protein 36	ref|NM_174899|ens|ENST00000283946|ref|XM_005246317|gb|AK094911	Homo sapiens F-box protein 36 (FBXO36), mRNA [NM_174899]
A_23_P392126	2.5054	0.0012	NM_001076680	LYRM9	LYR motif containing 9	ref|NM_001076680|ens|ENST00000379103|ref|XM_005257944|ref|XM_005257943	Homo sapiens LYR motif containing 9 (LYRM9), mRNA [NM_001076680]
A_23_P112774	2.5293	0.0193	NM_032611	PTP4A3	protein tyrosine phosphatase type IVA, member 3	ref|NM_032611|ref|NM_007079|ens|ENST00000520105|ens|ENST00000329397	Homo sapiens protein tyrosine phosphatase type IVA, member 3 (PTP4A3), transcript variant 1, mRNA [NM_032611]
A_33_P3324383	2.5328	0.0136	NM_001013690	FIGNL2	fidgetin-like 2	ref|NM_001013690|gb|AK129980	Homo sapiens fidgetin-like 2 (FIGNL2), mRNA [NM_001013690]
A_23_P160537	2.5495	0.0092	NM_024037	AUNIP	aurora kinase A and ninein interacting protein	ref|NM_024037|ens|ENST00000374298|gb|AK024326|tc|THC2601722	Homo sapiens aurora kinase A and ninein interacting protein (AUNIP), transcript variant 2, mRNA [NM_024037]
A_32_P12327	2.5692	0.002	NR_125363	USP46-AS1	USP46 antisense RNA 1	ref|NR_125363|ens|ENST00000503051|linc|lnc-RASL11B-5:1|tc|THC2658340	Homo sapiens USP46 antisense RNA 1 (USP46-AS1), long non-coding RNA [NR_125363]
A_23_P74449	2.582	0.0001	NM_032756	HPDL	4-hydroxyphenylpyruvate dioxygenase-like	ref|NM_032756|ens|ENST00000334815|gb|BC007293|tc|THC2464533	Homo sapiens 4-hydroxyphenylpyruvate dioxygenase-like (HPDL), mRNA [NM_032756]
A_21_P0000098	2.5975	0.0006	NM_001184904	CARD8	caspase recruitment domain family, member 8	ref|NM_001184904|tc|THC2737790	Homo sapiens caspase recruitment domain family, member 8 (CARD8), transcript variant 6, mRNA [NM_001184904]
A_23_P120062	2.5999	0.0019	NM_003203	GCFC2	GC-rich sequence DNA-binding factor 2	ref|NM_003203|ref|NM_001201334|ens|ENST00000541687|ens|ENST00000321027	Homo sapiens GC-rich sequence DNA-binding factor 2 (GCFC2), transcript variant 1, mRNA [NM_003203]
A_33_P3316978	2.6127	0.0072	NM_207396	RNF207	ring finger protein 207	ref|NM_207396|gb|AK127700|ens|ENST00000377939|tc|THC2474739	Homo sapiens ring finger protein 207 (RNF207), mRNA [NM_207396]
A_23_P414252	2.6429	9.6105e-06	AK315670	SNX8	sorting nexin 8	gb|AK315670|gb|DQ892508|gb|DQ895722|gb|AK074544	Homo sapiens cDNA, FLJ96764, highly similar to Homo sapiens sorting nexin 8 (SNX8), mRNA. [AK315670]
A_33_P3255229	2.6479	0.004	BC066361	SETD7	SET domain containing (lysine methyltransferase) 7	gb|BC066361|gb|BC110904|tc|THC2483721	Homo sapiens cDNA clone IMAGE:5312439. [BC066361]
A_33_P3368358	2.6542	0.0049	NM_182966	NEDD9	neural precursor cell expressed, developmentally down-regulated 9	ref|NM_182966|gb|EU832525|gb|AK124210|gb|BC050740	Homo sapiens neural precursor cell expressed, developmentally down-regulated 9 (NEDD9), transcript variant 2, mRNA [NM_182966]
A_33_P3217119	2.6604	0.0022	NM_206837	OSCP1	organic solute carrier partner 1	ref|NM_206837|ens|ENST00000354267|ref|XM_005270463|gb|AF086535	Homo sapiens organic solute carrier partner 1 (OSCP1), transcript variant 2, mRNA [NM_206837]
A_19_P00317871	2.667	6.9937e-05	NR_003367	PVT1	Pvt1 oncogene (non-protein coding)	ref|NR_003367|ens|ENST00000521122|ens|ENST00000522963|ens|ENST00000517790	Homo sapiens Pvt1 oncogene (non-protein coding) (PVT1), long non-coding RNA [NR_003367]
A_23_P213153	2.6689	0.0009	NM_031372	HNRNPDL	heterogeneous nuclear ribonucleoprotein D-like	ref|NM_031372|ref|NM_001207000|ref|NR_003249|ens|ENST00000502762	Homo sapiens heterogeneous nuclear ribonucleoprotein D-like (HNRNPDL), transcript variant 2, mRNA [NM_031372]
A_32_P840463	2.744	3.9943e-06	NM_001290117	TIMM23B	translocase of inner mitochondrial membrane 23 homolog B (yeast)	ref|NM_001290117|ref|NM_001290118|ref|NR_110767|ens|ENST00000478381	Homo sapiens translocase of inner mitochondrial membrane 23 homolog B (yeast) (TIMM23B), transcript variant 1, mRNA [NM_001290117]
A_33_P3252359	2.8627	0.0103	NM_203314	BDH1	3-hydroxybutyrate dehydrogenase, type 1	ref|NM_203314|ref|NM_004051|ref|NM_203315|ens|ENST00000392379	Homo sapiens 3-hydroxybutyrate dehydrogenase, type 1 (BDH1), transcript variant 3, mRNA [NM_203314]
A_23_P17811	2.8816	0.0057	NM_012429	SEC14L2	SEC14-like 2 (S. cerevisiae)	ref|NM_012429|ref|NM_001291932|ref|NM_001204204|ens|ENST00000620251	Homo sapiens SEC14-like 2 (S. cerevisiae) (SEC14L2), transcript variant 1, mRNA [NM_012429]
A_23_P10873	2.8822	0.011	NM_003263	TLR1	toll-like receptor 1	ref|NM_003263|ens|ENST00000502213|ens|ENST00000308979|ref|XM_005262666	Homo sapiens toll-like receptor 1 (TLR1), mRNA [NM_003263]
A_33_P3307955	2.9048	5.3818e-05	NM_001122674	ABCD3	ATP-binding cassette, sub-family D (ALD), member 3	ref|NM_001122674|ens|ENST00000315713|gb|BC009712|tc|THC2486920	Homo sapiens ATP-binding cassette, sub-family D (ALD), member 3 (ABCD3), transcript variant 2, mRNA [NM_001122674]
A_33_P3417620	2.9221	0.0005	ENST00000380308	ZRSR2	zinc finger (CCCH type), RNA-binding motif and serine/arginine rich 2	ens|ENST00000380308|gb|BC065719|tc|THC2513797	zinc finger (CCCH type), RNA-binding motif and serine/arginine rich 2 [Source:HGNC Symbol;Acc:HGNC:23019] [ENST00000380308]
A_33_P3293247	2.9875	0.008	NM_015597	GPSM1	G-protein signaling modulator 1	ref|NM_015597|ens|ENST00000616132|gb|BC009979|gb|BC017353	Homo sapiens G-protein signaling modulator 1 (GPSM1), transcript variant 2, mRNA [NM_015597]
A_32_P231493	3.0319	0.007	NR_047482	DOCK9-AS2	DOCK9 antisense RNA 2 (head to head)	ref|NR_047482|linc|lnc-UBAC2-1:1|gb|AF339771|tc|THC2694215	Homo sapiens DOCK9 antisense RNA 2 (head to head) (DOCK9-AS2), long non-coding RNA [NR_047482]
A_33_P3377346	3.0514	0.0346	NR_036481	FGD5P1	FYVE, RhoGEF and PH domain containing 5 pseudogene 1	ref|NR_036481|ens|ENST00000611158|ens|ENST00000614866|gb|AK056482	Homo sapiens FYVE, RhoGEF and PH domain containing 5 pseudogene 1 (FGD5P1), non-coding RNA [NR_036481]
A_33_P3276100	3.0596	0.013	NR_027336	URAHP	urate (hydroxyiso-) hydrolase, pseudogene	ref|NR_027336|ens|ENST00000409768|ens|ENST00000517889|gb|BC089450	Homo sapiens urate (hydroxyiso-) hydrolase, pseudogene (URAHP), transcript variant 1, non-coding RNA [NR_027336]
A_23_P404094	3.0649	0.019	NR_027052	THAP7-AS1	THAP7 antisense RNA 1	ref|NR_027052|linc|lnc-LZTR1-1:2|linc|lnc-LZTR1-1:1|gb|BC065749	Homo sapiens THAP7 antisense RNA 1 (THAP7-AS1), transcript variant 2, long non-coding RNA [NR_027052]
A_24_P295010	3.0795	0.0009	NM_004155	SERPINB9	serpin peptidase inhibitor, clade B (ovalbumin), member 9	ref|NM_004155|ens|ENST00000380698|ref|XM_005249184|gb|BC002538	Homo sapiens serpin peptidase inhibitor, clade B (ovalbumin), member 9 (SERPINB9), mRNA [NM_004155]
A_23_P212400	3.0881	0.0001	NM_012191	NAT6	N-acetyltransferase 6 (GCN5-related)	ref|NM_012191|ref|NM_001200016|ref|NM_001200018|ens|ENST00000443842	Homo sapiens N-acetyltransferase 6 (GCN5-related) (NAT6), transcript variant 1, mRNA [NM_012191]
A_24_P941167	3.1257	0.0435	NM_030641	APOL6	apolipoprotein L, 6	ref|NM_030641|ens|ENST00000409652|gb|AK095881|gb|AK074645	Homo sapiens apolipoprotein L, 6 (APOL6), mRNA [NM_030641]
A_22_P00011886	3.1688	0.0191	ENST00000431149	PIGL	phosphatidylinositol glycan anchor biosynthesis, class L	ens|ENST00000431149|ens|ENST00000414755|linc|lnc-PIGL-1:1|linc|lnc-PIGL-1:2	phosphatidylinositol glycan anchor biosynthesis, class L [Source:HGNC Symbol;Acc:HGNC:8966] [ENST00000431149]
A_21_P0000015	3.1768	0.008	NM_001146106	PARP9	poly (ADP-ribose) polymerase family, member 9	ref|NM_001146106|gb|AK092629|gb|AX747638|gb|AB209742	Homo sapiens poly (ADP-ribose) polymerase family, member 9 (PARP9), transcript variant 6, mRNA [NM_001146106]
A_33_P3315906	3.2822	0.0191	NM_032611	PTP4A3	protein tyrosine phosphatase type IVA, member 3	ref|NM_032611|ref|NM_007079|ens|ENST00000521578|ens|ENST00000520105	Homo sapiens protein tyrosine phosphatase type IVA, member 3 (PTP4A3), transcript variant 1, mRNA [NM_032611]
A_24_P83379	3.3151	0.0013	ENST00000426414	WDFY3	WD repeat and FYVE domain containing 3	ens|ENST00000426414|gb|AK092019|gb|AX747315|tc|THC2476303	WD repeat and FYVE domain containing 3 [Source:HGNC Symbol;Acc:HGNC:20751] [ENST00000426414]
A_32_P170925	3.3676	6.4985e-07	NM_052883	TXNRD3	thioredoxin reductase 3	ref|NM_052883|ref|NM_001173513|ens|ENST00000523403|ens|ENST00000524230	Homo sapiens thioredoxin reductase 3 (TXNRD3), transcript variant 1, mRNA [NM_052883]
A_33_P3221119	3.4348	0.0014	NM_001282861	GON4L	gon-4-like (C. elegans)	ref|NM_001282861|ref|NM_032292|ens|ENST00000471341|ens|ENST00000361040	Homo sapiens gon-4-like (C. elegans) (GON4L), transcript variant 6, mRNA [NM_001282861]
A_23_P377664	3.5322	6.4583e-05	NM_001135745	ALS2	amyotrophic lateral sclerosis 2 (juvenile)	ref|NM_001135745|ens|ENST00000467448|gb|AK023024|gb|AB053306	Homo sapiens amyotrophic lateral sclerosis 2 (juvenile) (ALS2), transcript variant 2, mRNA [NM_001135745]
A_21_P0000039	3.5539	0.0004	NM_001164234	DDHD2	DDHD domain containing 2	ref|NM_001164234|ens|ENST00000519857|tc|THC2543136	Homo sapiens DDHD domain containing 2 (DDHD2), transcript variant 3, mRNA [NM_001164234]
A_33_P3307957	3.6141	0.0184	NM_001122674	ABCD3	ATP-binding cassette, sub-family D (ALD), member 3	ref|NM_001122674|ens|ENST00000315713|gb|BT006644|gb|BC009712	Homo sapiens ATP-binding cassette, sub-family D (ALD), member 3 (ABCD3), transcript variant 2, mRNA [NM_001122674]
A_32_P60065	3.6648	0.0035	NM_004101	F2RL2	coagulation factor II (thrombin) receptor-like 2	ref|NM_004101|ref|NM_001256566|ens|ENST00000296641|gb|BX537386	Homo sapiens coagulation factor II (thrombin) receptor-like 2 (F2RL2), transcript variant 1, mRNA [NM_004101]
A_33_P3291176	3.6816	1.1971e-07	NM_001017921	VMAC	vimentin-type intermediate filament associated coiled-coil protein	ref|NM_001017921|ens|ENST00000339485|gb|BC110802|gb|AK124162	Homo sapiens vimentin-type intermediate filament associated coiled-coil protein (VMAC), mRNA [NM_001017921]
A_24_P170753	3.8247	0.0013	ENST00000443539	EP400NL	EP400 N-terminal like	ens|ENST00000443539|ens|ENST00000392352|ens|ENST00000389560|gb|AK090610	EP400 N-terminal like [Source:HGNC Symbol;Acc:HGNC:26602] [ENST00000443539]
A_33_P3226832	3.868	0.001	NM_001993	F3	coagulation factor III (thromboplastin, tissue factor)	ref|NM_001993|ref|NM_001178096|ens|ENST00000370207|ens|ENST00000334047	Homo sapiens coagulation factor III (thromboplastin, tissue factor) (F3), transcript variant 1, mRNA [NM_001993]
A_23_P127406	3.9077	0.0225	NM_018039	KDM4D	lysine (K)-specific demethylase 4D	ref|NM_018039|ens|ENST00000610872|ens|ENST00000536741|ens|ENST00000335080	Homo sapiens lysine (K)-specific demethylase 4D (KDM4D), mRNA [NM_018039]
A_32_P181297	3.9104	0.0027	NR_002330	ST7-AS1	ST7 antisense RNA 1	ref|NR_002330|linc|lnc-AC106873.4.1-1:1|gb|DJ031135|gb|AF400039	Homo sapiens ST7 antisense RNA 1 (ST7-AS1), antisense RNA [NR_002330]
A_33_P3339376	3.9363	5.2109e-06	BC110288	WIPF1	WAS/WASL interacting protein family, member 1	gb|BC110288|ens|ENST00000409415|tc|THC2477941	Homo sapiens WAS/WASL interacting protein family, member 1, mRNA (cDNA clone MGC:111041 IMAGE:5184105), complete cds. [BC110288]
A_33_P3671291	4.1921	0.0009	AA378382	SNORA12	small nucleolar RNA, H/ACA box 12	gb|AA378382|tc|THC2764455	EST91069 Synovial sarcoma Homo sapiens cDNA 5' end, mRNA sequence [AA378382]
A_23_P406591	4.2112	0.0002	NR_003675	GUSBP5	glucuronidase, beta pseudogene 5	ref|NR_003675|ens|ENST00000510805|gb|BC025996|tc|THC2483077	Homo sapiens glucuronidase, beta pseudogene 5 (GUSBP5), non-coding RNA [NR_003675]
A_21_P0000019	4.3193	0.0155	NM_001146695	KDM4C	lysine (K)-specific demethylase 4C	ref|NM_001146695|ref|NM_001146696	Homo sapiens lysine (K)-specific demethylase 4C (KDM4C), transcript variant 3, mRNA [NM_001146695]
A_23_P134384	4.8948	0.0331	NM_014660	PHF14	PHD finger protein 14	ref|NM_014660|ref|NR_033435|ens|ENST00000403050|gb|AB018326	Homo sapiens PHD finger protein 14 (PHF14), transcript variant 2, mRNA [NM_014660]
A_33_P3246505	5.6417	7.4375e-06	ENST00000375322	MAP3K8	mitogen-activated protein kinase kinase kinase 8	ens|ENST00000375322|gb|AB209539|tc|THC2500322	mitogen-activated protein kinase kinase kinase 8 [Source:HGNC Symbol;Acc:HGNC:6860] [ENST00000375322]
A_23_P61057	5.6816	0.0297	NM_004513	IL16	interleukin 16	ref|NM_004513|ref|NM_001172128|ref|NM_172217|ens|ENST00000559342	Homo sapiens interleukin 16 (IL16), transcript variant 1, mRNA [NM_004513]
A_33_P3285580	6.5042	0.0221	NM_145262	GLYCTK	glycerate kinase	ref|NM_145262|ref|NR_026699|ref|NR_026701|ref|NR_026700	Homo sapiens glycerate kinase (GLYCTK), transcript variant 1, mRNA [NM_145262]
A_21_P0013778	7.3699	0.0305	NM_001256155	ARMCX4	armadillo repeat containing, X-linked 4	ref|NM_001256155|gb|TCONS_l2_00030282|gb|TCONS_l2_00030285|gb|TCONS_l2_00030284	Homo sapiens armadillo repeat containing, X-linked 4 (ARMCX4), transcript variant 1, mRNA [NM_001256155]
A_33_P3217639	7.562	0.0266	NM_001099667	ARMS2	age-related maculopathy susceptibility 2	ref|NM_001099667|ens|ENST00000528446|gb|BC066349|gb|BC090924	Homo sapiens age-related maculopathy susceptibility 2 (ARMS2), mRNA [NM_001099667]
A_33_P3351566	8.0496	0.0197	NM_001039481	ETNK1	ethanolamine kinase 1	ref|NM_001039481|ens|ENST00000335148|gb|BC006111|tc|THC2483329	Homo sapiens ethanolamine kinase 1 (ETNK1), transcript variant 2, mRNA [NM_001039481]
A_21_P0000528	9.0406	0.0418	NR_027152	PRR26	proline rich 26	ref|NR_027152|gb|BC042561|ens|ENST00000381489|tc|THC2605172	Homo sapiens proline rich 26 (PRR26), transcript variant 1, long non-coding RNA [NR_027152]
A_23_P4082	9.3323	0.0336	NM_006584	CCT6B	chaperonin containing TCP1, subunit 6B (zeta 2)	ref|NM_006584|ref|NM_001193529|ref|NM_001193530|ens|ENST00000436961	Homo sapiens chaperonin containing TCP1, subunit 6B (zeta 2) (CCT6B), transcript variant 1, mRNA [NM_006584]
A_21_P0000040	9.9758	0.0062	NM_001164313	ZBTB24	zinc finger and BTB domain containing 24	ref|NM_001164313|gb|BC036731|tc|THC2479024	Homo sapiens zinc finger and BTB domain containing 24 (ZBTB24), transcript variant 2, mRNA [NM_001164313]
A_33_P3606465	14.258	0.0006	NR_033754	CBX3P2	chromobox homolog 3 pseudogene 2	ref|NR_033754|ens|ENST00000579647|gb|BC018088|tc|THC2604228	Homo sapiens chromobox homolog 3 pseudogene 2 (CBX3P2), non-coding RNA [NR_033754]

## Sheet: 12h
id	FoldChange (37°C vs 40°C)	FDR_BH (37°C vs 40°C)	TargetID	GeneSymbol	GeneName	Accessions	Description
A_23_P167983	-30.9361	0.0002	ENST00000314088	HIST1H2AC	histone cluster 1, H2ac	ens|ENST00000314088|ens|ENST00000602637|ens|ENST00000377791|gb|BC050602	histone cluster 1, H2ac [Source:HGNC Symbol;Acc:HGNC:4733] [ENST00000314088]
A_33_P3372069	-27.3564	0.0004	NM_182971	COX8C	cytochrome c oxidase subunit VIIIC	ref|NM_182971|ens|ENST00000620478|ens|ENST00000342144|gb|AY161004	Homo sapiens cytochrome c oxidase subunit VIIIC (COX8C), mRNA [NM_182971]
A_23_P149545	-26.316	0.0004	NM_003528	HIST2H2BE	histone cluster 2, H2be	ref|NM_003528|ens|ENST00000369155|gb|AK093747|gb|M60756	Homo sapiens histone cluster 2, H2be (HIST2H2BE), mRNA [NM_003528]
A_24_P93633	-21.4779	0.0003	AK000627	DENND4C	DENN/MADD domain containing 4C	gb|AK000627|ens|ENST00000380424|tc|NP181511	Homo sapiens cDNA FLJ20620 fis, clone KAT04876. [AK000627]
A_22_P00000845	-19.5883	0.0187	ENST00000514258	CRHBP	corticotropin releasing hormone binding protein	ens|ENST00000514258|linc|lnc-AGGF1-2:1|linc|TCONS_00010717|tc|THC2693291	corticotropin releasing hormone binding protein [Source:HGNC Symbol;Acc:HGNC:2356] [ENST00000514258]
A_33_P3263902	-14.3523	0.001	NM_005962	MXI1	MAX interactor 1, dimerization protein	ref|NM_005962|ens|ENST00000393134|ens|ENST00000460667|ens|ENST00000239007	Homo sapiens MAX interactor 1, dimerization protein (MXI1), transcript variant 1, mRNA [NM_005962]
A_23_P323243	-14.035	0.0264	NM_173516	PNLDC1	poly(A)-specific ribonuclease (PARN)-like domain containing 1	ref|NM_173516|ref|NM_001271862|ens|ENST00000610273|ens|ENST00000392167	Homo sapiens poly(A)-specific ribonuclease (PARN)-like domain containing 1 (PNLDC1), transcript variant 2, mRNA [NM_173516]
A_23_P433785	-8.7677	0.0437	NM_002561	P2RX5	purinergic receptor P2X, ligand gated ion channel, 5	ref|NM_002561|ref|NM_001204519|ref|NM_001204520|ref|NM_175080	Homo sapiens purinergic receptor P2X, ligand gated ion channel, 5 (P2RX5), transcript variant 1, mRNA [NM_002561]
A_21_P0014172	-8.152	0.0005	BC010926	HIST1H4H	histone cluster 1, H4h	gb|BC010926|tc|THC2472984|tc|THC2662914	Homo sapiens histone cluster 1, H4h, mRNA (cDNA clone IMAGE:4273904). [BC010926]
A_33_P3232965	-8.035	0.0097	NM_001010870	TDRD6	tudor domain containing 6	ref|NM_001010870|ref|NM_001168359|ens|ENST00000316081|ens|ENST00000544460	Homo sapiens tudor domain containing 6 (TDRD6), transcript variant 1, mRNA [NM_001010870]
A_23_P94879	-5.7872	0.0042	NM_000506	F2	coagulation factor II (thrombin)	ref|NM_000506|ens|ENST00000311907|gb|AJ972449|gb|AK222777	Homo sapiens coagulation factor II (thrombin) (F2), mRNA [NM_000506]
A_33_P3402963	-5.777	0.0053	NM_001012728	DPRX	divergent-paired related homeobox	ref|NM_001012728|ens|ENST00000376650	Homo sapiens divergent-paired related homeobox (DPRX), mRNA [NM_001012728]
A_23_P145238	-4.8423	0.0006	NM_080593	HIST1H2BK	histone cluster 1, H2bk	ref|NM_080593|gb|BC000893|gb|BC051872|gb|BC064959	Homo sapiens histone cluster 1, H2bk (HIST1H2BK), mRNA [NM_080593]
A_23_P33465	-4.1159	1.4734e-06	NM_024324	CRELD2	cysteine-rich with EGF-like domains 2	ref|NM_024324|ref|NM_001135101|ref|NM_001284317|ref|NM_001284318	Homo sapiens cysteine-rich with EGF-like domains 2 (CRELD2), transcript variant 2, mRNA [NM_024324]
A_19_P00323103	-3.9209	7.8903e-05	ENST00000602837	UBE2E3	ubiquitin-conjugating enzyme E2E 3	ens|ENST00000602837|ens|ENST00000602970|linc|lnc-ITGA4-2:1|linc|TCONS_00004960	ubiquitin-conjugating enzyme E2E 3 [Source:HGNC Symbol;Acc:HGNC:12479] [ENST00000602837]
A_23_P111132	-3.764	0.0002	NM_005345	HSPA1A	heat shock 70kDa protein 1A	ref|NM_005345|ens|ENST00000375651|ens|ENST00000400040|ens|ENST00000430065	Homo sapiens heat shock 70kDa protein 1A (HSPA1A), mRNA [NM_005345]
A_33_P3271387	-3.755	9.2666e-07	NM_138350	THAP3	THAP domain containing, apoptosis associated protein 3	ref|NM_138350|ens|ENST00000377627|gb|AK096217|gb|AF086370	Homo sapiens THAP domain containing, apoptosis associated protein 3 (THAP3), transcript variant 2, mRNA [NM_138350]
A_33_P3415430	-3.7475	0.0001	NM_005346	HSPA1B	heat shock 70kDa protein 1B	ref|NM_005346|ens|ENST00000545241|ens|ENST00000391548|ens|ENST00000375650	Homo sapiens heat shock 70kDa protein 1B (HSPA1B), mRNA [NM_005346]
A_23_P46309	-3.5871	1.5425e-05	NM_001048199	RCC1	regulator of chromosome condensation 1	ref|NM_001048199|ref|NM_001048194|ref|NM_001048195|ref|NM_001269	Homo sapiens regulator of chromosome condensation 1 (RCC1), transcript variant 4, mRNA [NM_001048199]
A_32_P2452	-3.5236	6.3805e-05	NM_175861	TMTC1	transmembrane and tetratricopeptide repeat containing 1	ref|NM_175861|ref|NM_001193451|ens|ENST00000256062|ref|XM_005253498	Homo sapiens transmembrane and tetratricopeptide repeat containing 1 (TMTC1), transcript variant 2, mRNA [NM_175861]
A_23_P34396	-3.4972	8.5265e-06	NM_020317	RSRP1	arginine/serine-rich protein 1	ref|NM_020317|ens|ENST00000568212|ens|ENST00000475766|ens|ENST00000565733	Homo sapiens arginine/serine-rich protein 1 (RSRP1), mRNA [NM_020317]
A_22_P00002858	-3.4906	1.2255e-06	NR_026991	H1FX-AS1	H1FX antisense RNA 1	ref|NR_026991|linc|lnc-C3orf37-1:2|linc|lnc-C3orf37-1:5|tc|THC2563272	Homo sapiens H1FX antisense RNA 1 (H1FX-AS1), long non-coding RNA [NR_026991]
A_33_P3236065	-3.4231	0.0225	NM_016509	CLEC1B	C-type lectin domain family 1, member B	ref|NM_016509|ref|NM_001099431|ens|ENST00000348658|ens|ENST00000298527	Homo sapiens C-type lectin domain family 1, member B (CLEC1B), transcript variant 1, mRNA [NM_016509]
A_23_P155376	-3.3751	0.0003	NM_015513	CRELD1	cysteine-rich with EGF-like domains 1	ref|NM_015513|ref|NM_001031717|ref|NM_001077415|ens|ENST00000397170	Homo sapiens cysteine-rich with EGF-like domains 1 (CRELD1), transcript variant 2, mRNA [NM_015513]
A_22_P00001917	-3.35	0.0014	ENST00000481262	IVD	isovaleryl-CoA dehydrogenase	ens|ENST00000481262|ref|XR_243098|linc|lnc-BAHD1-1:2|linc|lnc-BAHD1-1:1	isovaleryl-CoA dehydrogenase [Source:HGNC Symbol;Acc:HGNC:6186] [ENST00000481262]
A_23_P356109	-3.3153	0.0009	NM_152749	ATXN7L1	ataxin 7-like 1	ref|NM_152749|ens|ENST00000318724|gb|BC030616|ens|ENST00000478915	Homo sapiens ataxin 7-like 1 (ATXN7L1), transcript variant 2, mRNA [NM_152749]
A_21_P0006496	-3.2915	0.0003	NM_001098411	GAGE2B	G antigen 2B	ref|NM_001098411|ref|NM_001474|ref|NM_001476|ref|NM_001098405	Homo sapiens G antigen 2B (GAGE2B), mRNA [NM_001098411]
A_24_P380679	-3.2729	0.0108	NM_182597	LSMEM1	leucine-rich single-pass membrane protein 1	ref|NM_182597|ref|NM_001134468|ens|ENST00000312849|ref|XM_006715931	Homo sapiens leucine-rich single-pass membrane protein 1 (LSMEM1), transcript variant 1, mRNA [NM_182597]
A_23_P69497	-3.1754	0.0001	NM_003278	CLEC3B	C-type lectin domain family 3, member B	ref|NM_003278|ens|ENST00000296130|ref|XM_005265426|gb|CR749292	Homo sapiens C-type lectin domain family 3, member B (CLEC3B), mRNA [NM_003278]
A_33_P3332955	-3.172	0.0019	NM_016509	CLEC1B	C-type lectin domain family 1, member B	ref|NM_016509|ref|NM_001099431|ens|ENST00000348658|ens|ENST00000298527	Homo sapiens C-type lectin domain family 1, member B (CLEC1B), transcript variant 1, mRNA [NM_016509]
A_33_P3408212	-3.1164	6.21e-06	NM_003299	HSP90B1	heat shock protein 90kDa beta (Grp94), member 1	ref|NM_003299|ref|NR_073383|ens|ENST00000559111|ens|ENST00000552051	Homo sapiens heat shock protein 90kDa beta (Grp94), member 1 (HSP90B1), mRNA [NM_003299]
A_23_P42802	-3.1147	0.0003	NM_004911	PDIA4	protein disulfide isomerase family A, member 4	ref|NM_004911|ens|ENST00000286091|ref|XM_006716185|gb|AK313299	Homo sapiens protein disulfide isomerase family A, member 4 (PDIA4), mRNA [NM_004911]
A_23_P346048	-3.1123	0.0135	NR_002824	HERC2P2	hect domain and RLD 2 pseudogene 2	ref|NR_002824|ref|NR_036443|ens|ENST00000619021|ens|ENST00000528584	Homo sapiens hect domain and RLD 2 pseudogene 2 (HERC2P2), non-coding RNA [NR_002824]
A_33_P3312509	-3.1012	0.0437	NM_014694	ADAMTSL2	ADAMTS-like 2	ref|NM_014694|ref|NM_001145320|ens|ENST00000393060|ens|ENST00000393061	Homo sapiens ADAMTS-like 2 (ADAMTSL2), transcript variant 1, mRNA [NM_014694]
A_33_P3422822	-3.0687	4.5938e-05	NM_020435	GJC2	gap junction protein, gamma 2, 47kDa	ref|NM_020435|ens|ENST00000366714|gb|BC089439	Homo sapiens gap junction protein, gamma 2, 47kDa (GJC2), mRNA [NM_020435]
A_22_P00016024	-2.9985	0.0383	ENST00000424151	BET1	Bet1 golgi vesicular membrane trafficking protein	ens|ENST00000424151|linc|lnc-TFPI2-1:1	Bet1 golgi vesicular membrane trafficking protein [Source:HGNC Symbol;Acc:HGNC:14562] [ENST00000424151]
A_23_P431179	-2.9885	0.0484	NM_003538	HIST1H4A	histone cluster 1, H4a	ref|NM_003538|gb|BC069654|tc|THC2546649|tc|THC2595132	Homo sapiens histone cluster 1, H4a (HIST1H4A), mRNA [NM_003538]
A_23_P75647	-2.9451	4.4356e-05	NM_006389	HYOU1	hypoxia up-regulated 1	ref|NM_006389|ref|NM_001130991|ens|ENST00000614711|ens|ENST00000614668	Homo sapiens hypoxia up-regulated 1 (HYOU1), transcript variant 1, mRNA [NM_006389]
A_23_P111041	-2.9435	0.0076	NM_003525	HIST1H2BI	histone cluster 1, H2bi	ref|NM_003525|ens|ENST00000377733|gb|EU446969|gb|BC101653	Homo sapiens histone cluster 1, H2bi (HIST1H2BI), mRNA [NM_003525]
A_33_P3257503	-2.9254	3.647e-05	NR_110923	SVIL-AS1	SVIL antisense RNA 1	ref|NR_110923|ref|NR_110924|ref|NR_003930|linc|lnc-LYZL1-3:6	Homo sapiens SVIL antisense RNA 1 (SVIL-AS1), transcript variant 4, long non-coding RNA [NR_110923]
A_23_P15123	-2.8944	0.0028	NM_019116	UBFD1	ubiquitin family domain containing 1	ref|NM_019116|ens|ENST00000563366|ens|ENST00000566136|ens|ENST00000395878	Homo sapiens ubiquitin family domain containing 1 (UBFD1), mRNA [NM_019116]
A_24_P3783	-2.8911	0.0097	NM_003521	HIST1H2BM	histone cluster 1, H2bm	ref|NM_003521|ens|ENST00000621112|gb|BC067488|gb|BC066244	Homo sapiens histone cluster 1, H2bm (HIST1H2BM), mRNA [NM_003521]
A_24_P146211	-2.8325	0.0162	NM_021063	HIST1H2BD	histone cluster 1, H2bd	ref|NM_021063|ref|NM_138720|ens|ENST00000377777|ens|ENST00000289316	Homo sapiens histone cluster 1, H2bd (HIST1H2BD), transcript variant 1, mRNA [NM_021063]
A_33_P3379916	-2.8306	1.745e-05	NM_014905	GLS	glutaminase	ref|NM_014905|ens|ENST00000320717|ref|XM_006712435|gb|BC038507	Homo sapiens glutaminase (GLS), transcript variant 1, mRNA [NM_014905]
A_33_P3314176	-2.8141	0.0254	NM_017709	FAM46C	family with sequence similarity 46, member C	ref|NM_017709|ens|ENST00000369448|gb|AK091327|tc|THC2496506	Homo sapiens family with sequence similarity 46, member C (FAM46C), mRNA [NM_017709]
A_24_P99046	-2.7615	1.6086e-05	NM_015000	STK38L	serine/threonine kinase 38 like	ref|NM_015000|ens|ENST00000389032|ref|XM_006719059|ref|XM_006719058	Homo sapiens serine/threonine kinase 38 like (STK38L), mRNA [NM_015000]
A_33_P3297415	-2.7581	0.0001	NM_201264	NRP2	neuropilin 2	ref|NM_201264|ens|ENST00000483917|ens|ENST00000450507|ens|ENST00000478013	Homo sapiens neuropilin 2 (NRP2), transcript variant 6, mRNA [NM_201264]
A_33_P3247624	-2.7512	0.0012	NM_001029874	REP15	RAB15 effector protein	ref|NM_001029874|ens|ENST00000310791|tc|THC2479065	Homo sapiens RAB15 effector protein (REP15), mRNA [NM_001029874]
A_33_P3214481	-2.7429	0.0004	NM_001142595	P4HA1	prolyl 4-hydroxylase, alpha polypeptide I	ref|NM_001142595|ref|NM_000917|ref|NM_001017962|ref|NM_001142596	Homo sapiens prolyl 4-hydroxylase, alpha polypeptide I (P4HA1), transcript variant 3, mRNA [NM_001142595]
A_23_P129695	-2.7419	0.0085	NM_138440	VASN	vasorin	ref|NM_138440|ens|ENST00000304735|ens|ENST00000622615|gb|AY358298	Homo sapiens vasorin (VASN), mRNA [NM_138440]
A_23_P156861	-2.7285	0.029	NM_012419	RGS17	regulator of G-protein signaling 17	ref|NM_012419|ens|ENST00000206262|gb|BT006997|gb|AF493938	Homo sapiens regulator of G-protein signaling 17 (RGS17), mRNA [NM_012419]
A_23_P165707	-2.7084	0.0057	NM_174898	LYG1	lysozyme G-like 1	ref|NM_174898|ens|ENST00000409448|ens|ENST00000308528|ref|XM_005263869	Homo sapiens lysozyme G-like 1 (LYG1), mRNA [NM_174898]
A_23_P2601	-2.6923	1.0737e-05	NM_003299	HSP90B1	heat shock protein 90kDa beta (Grp94), member 1	ref|NM_003299|ref|NR_073383|ens|ENST00000614327|ens|ENST00000299767	Homo sapiens heat shock protein 90kDa beta (Grp94), member 1 (HSP90B1), mRNA [NM_003299]
A_33_P3348752	-2.6477	0.0001	NM_006644	HSPH1	heat shock 105kDa/110kDa protein 1	ref|NM_006644|ref|NM_001286503|ref|NM_001286504|ref|NM_001286505	Homo sapiens heat shock 105kDa/110kDa protein 1 (HSPH1), transcript variant 1, mRNA [NM_006644]
A_22_P00017844	-2.6328	0.0095	NR_126534	ZCCHC2	zinc finger, CCHC domain containing 2	ref|NR_126534|ens|ENST00000585873|ens|ENST00000590840|linc|lnc-ZCCHC2-1:1	Homo sapiens zinc finger, CCHC domain containing 2 (ZCCHC2), transcript variant 2, non-coding RNA [NR_126534]
A_23_P385063	-2.6131	0.0004	NM_058246	DNAJB6	DnaJ (Hsp40) homolog, subfamily B, member 6	ref|NM_058246|ens|ENST00000459889|ens|ENST00000262177|ref|XM_006715823	Homo sapiens DnaJ (Hsp40) homolog, subfamily B, member 6 (DNAJB6), transcript variant 1, mRNA [NM_058246]
A_32_P199252	-2.6129	1.4958e-05	NM_001017963	HSP90AA1	heat shock protein 90kDa alpha (cytosolic), class A member 1	ref|NM_001017963|ref|NM_005348|ens|ENST00000530115|ens|ENST00000557089	Homo sapiens heat shock protein 90kDa alpha (cytosolic), class A member 1 (HSP90AA1), transcript variant 1, mRNA [NM_001017963]
A_33_P3502037	-2.6076	0.0036	NM_012124	CHORDC1	cysteine and histidine-rich domain (CHORD) containing 1	ref|NM_012124|ref|NM_001144073|ref|NR_026659|ens|ENST00000581139	Homo sapiens cysteine and histidine-rich domain (CHORD) containing 1 (CHORDC1), transcript variant 1, mRNA [NM_012124]
A_33_P3267640	-2.6006	0.0024	NM_001297439	HGFAC	HGF activator	ref|NM_001297439|ref|NM_001528|ens|ENST00000382774|gb|BC112192	Homo sapiens HGF activator (HGFAC), transcript variant 1, mRNA [NM_001297439]
A_33_P3323928	-2.5921	0.0104	NR_026762	OLMALINC	oligodendrocyte maturation-associated long intergenic non-coding RNA	ref|NR_026762|linc|lnc-SCD-1:3|linc|lnc-SCD-1:4|linc|lnc-SCD-1:7	Homo sapiens long intergenic non-protein coding RNA 263 (LINC00263), long non-coding RNA [NR_026762]
A_33_P3272402	-2.5702	0.001	NM_139174	ADAD2	adenosine deaminase domain containing 2	ref|NM_139174|ref|NM_001145400|ens|ENST00000315906|ens|ENST00000564430	Homo sapiens adenosine deaminase domain containing 2 (ADAD2), transcript variant 1, mRNA [NM_139174]
A_22_P00021933	-2.566	0.0054	NM_004199	P4HA2	prolyl 4-hydroxylase, alpha polypeptide II	ref|NM_004199|ref|NM_001017973|ref|NM_001142599|ref|NM_001142598	Homo sapiens prolyl 4-hydroxylase, alpha polypeptide II (P4HA2), transcript variant 1, mRNA [NM_004199]
A_33_P3394933	-2.5549	0.0033	NM_001017973	P4HA2	prolyl 4-hydroxylase, alpha polypeptide II	ref|NM_001017973|ref|NM_001142598|ref|NM_001017974|ref|NM_004199	Homo sapiens prolyl 4-hydroxylase, alpha polypeptide II (P4HA2), transcript variant 2, mRNA [NM_001017973]
A_23_P30363	-2.5544	0.0232	NM_004199	P4HA2	prolyl 4-hydroxylase, alpha polypeptide II	ref|NM_004199|ref|NM_001017973|ref|NM_001142599|ref|NM_001142598	Homo sapiens prolyl 4-hydroxylase, alpha polypeptide II (P4HA2), transcript variant 1, mRNA [NM_004199]
A_33_P3849600	-2.5508	1.6086e-05	M30627	HSP90AA2P	heat shock protein 90kDa alpha (cytosolic), class A member 2, pseudogene	gb|M30627	Human heat shock protein 86 mRNA, 5'end. [M30627]
A_23_P162874	-2.5456	1.4722e-05	NM_005348	HSP90AA1	heat shock protein 90kDa alpha (cytosolic), class A member 1	ref|NM_005348|ref|NM_001017963|ens|ENST00000554401|ens|ENST00000334701	Homo sapiens heat shock protein 90kDa alpha (cytosolic), class A member 1 (HSP90AA1), transcript variant 2, mRNA [NM_005348]
A_23_P39766	-2.5113	0.0002	NM_014905	GLS	glutaminase	ref|NM_014905|ens|ENST00000320717|ref|XM_006712435|gb|AJ431620	Homo sapiens glutaminase (GLS), transcript variant 1, mRNA [NM_014905]
A_23_P141146	-2.4955	0.0008	NM_032875	FBXL20	F-box and leucine-rich repeat protein 20	ref|NM_032875|ref|NM_001184906|ens|ENST00000394294|ens|ENST00000264658	Homo sapiens F-box and leucine-rich repeat protein 20 (FBXL20), transcript variant 1, mRNA [NM_032875]
A_24_P916378	-2.495	0.0036	ENST00000410076	HNRNPLL	heterogeneous nuclear ribonucleoprotein L-like	ens|ENST00000410076|gb|BC008217|gb|BG400885|tc|THC2479429	heterogeneous nuclear ribonucleoprotein L-like [Source:HGNC Symbol;Acc:HGNC:25127] [ENST00000410076]
A_23_P372096	-2.4466	0.0001	ENST00000326071	NOL4L	nucleolar protein 4-like	ens|ENST00000326071|ens|ENST00000375677|gb|AK097804|gb|BC038088	nucleolar protein 4-like [Source:HGNC Symbol;Acc:HGNC:16106] [ENST00000326071]
A_23_P154962	-2.4211	0.031	NM_015672	RIMBP3	RIMS binding protein 3	ref|NM_015672|ref|NM_001128633|ref|NM_001128635|ens|ENST00000433039	Homo sapiens RIMS binding protein 3 (RIMBP3), mRNA [NM_015672]
A_33_P3277988	-2.4141	0.0002	NM_000629	IFNAR1	interferon (alpha, beta and omega) receptor 1	ref|NM_000629|ens|ENST00000270139|ref|XM_005260964|gb|AK123813	Homo sapiens interferon (alpha, beta and omega) receptor 1 (IFNAR1), mRNA [NM_000629]
A_23_P337270	-2.4125	0.0086	ENST00000383771	NEK10	NIMA-related kinase 10	ens|ENST00000383771|ref|XM_006712997|ref|XM_006712995|ref|XM_006712996	NIMA-related kinase 10 [Source:HGNC Symbol;Acc:HGNC:18592] [ENST00000383771]
A_23_P144071	-2.399	0.0154	NM_000094	COL7A1	collagen, type VII, alpha 1	ref|NM_000094|ens|ENST00000466591|ens|ENST00000328333|ens|ENST00000487017	Homo sapiens collagen, type VII, alpha 1 (COL7A1), mRNA [NM_000094]
A_23_P88767	-2.3822	0.0332	NM_003561	PLA2G10	phospholipase A2, group X	ref|NM_003561|ens|ENST00000621727|ens|ENST00000438167|ens|ENST00000491689	Homo sapiens phospholipase A2, group X (PLA2G10), mRNA [NM_003561]
A_33_P3229083	-2.3776	0.0319	NM_080593	HIST1H2BK	histone cluster 1, H2bk	ref|NM_080593|ref|NM_003519|ref|NM_001024599|ref|NM_003520	Homo sapiens histone cluster 1, H2bk (HIST1H2BK), mRNA [NM_080593]
A_23_P94494	-2.3759	0.0007	NM_007005	TLE4	transducin-like enhancer of split 4	ref|NM_007005|ref|NM_001282748|ref|NM_001282760|ref|NM_001282749	Homo sapiens transducin-like enhancer of split 4 (TLE4), transcript variant 3, mRNA [NM_007005]
A_33_P3298062	-2.371	0.0102	NM_001023587	ABCC5	ATP-binding cassette, sub-family C (CFTR/MRP), member 5	ref|NM_001023587|ens|ENST00000443376|gb|AK090667|gb|AX746565	Homo sapiens ATP-binding cassette, sub-family C (CFTR/MRP), member 5 (ABCC5), transcript variant 2, mRNA [NM_001023587]
A_23_P312358	-2.3678	0.0014	NM_152751	BEND7	BEN domain containing 7	ref|NM_152751|ref|NM_001100912|ens|ENST00000469555|ens|ENST00000378605	Homo sapiens BEN domain containing 7 (BEND7), transcript variant 1, mRNA [NM_152751]
A_24_P336551	-2.3561	0.0002	NM_199173	BGLAP	bone gamma-carboxyglutamate (gla) protein	ref|NM_199173|ref|NM_001199662|ref|NM_001199661|ref|NM_001199663	Homo sapiens bone gamma-carboxyglutamate (gla) protein (BGLAP), mRNA [NM_199173]
A_33_P3309110	-2.3537	0.0002	NR_040089	ALOX12-AS1	ALOX12 antisense RNA 1	ref|NR_040089|tc|THC2511832	Homo sapiens ALOX12 antisense RNA 1 (ALOX12-AS1), long non-coding RNA [NR_040089]
A_23_P203957	-2.3528	0.0396	NM_175861	TMTC1	transmembrane and tetratricopeptide repeat containing 1	ref|NM_175861|ref|NM_001193451|ens|ENST00000319685|ens|ENST00000552925	Homo sapiens transmembrane and tetratricopeptide repeat containing 1 (TMTC1), transcript variant 2, mRNA [NM_175861]
A_33_P3395971	-2.3506	0.019	NM_145232	CTU1	cytosolic thiouridylase subunit 1	ref|NM_145232|ens|ENST00000421832|tc|THC2605436	Homo sapiens cytosolic thiouridylase subunit 1 (CTU1), mRNA [NM_145232]
A_23_P120973	-2.3473	0.0103	NM_017911	FAM118A	family with sequence similarity 118, member A	ref|NM_017911|ref|NM_001104595|ens|ENST00000487732|ens|ENST00000441876	Homo sapiens family with sequence similarity 118, member A (FAM118A), transcript variant 2, mRNA [NM_017911]
A_24_P65060	-2.3349	0.023	NM_032246	MEX3B	mex-3 RNA binding family member B	ref|NM_032246|ens|ENST00000329713|gb|AL136778|gb|BC036211	Homo sapiens mex-3 RNA binding family member B (MEX3B), mRNA [NM_032246]
A_23_P64860	-2.3235	0.0226	NM_003006	SELPLG	selectin P ligand	ref|NM_003006|ref|NM_001206609|ens|ENST00000550948|ref|XM_005269076	Homo sapiens selectin P ligand (SELPLG), transcript variant 2, mRNA [NM_003006]
A_24_P245322	-2.3187	0.0001	NM_212472	PRKAR1A	protein kinase, cAMP-dependent, regulatory, type I, alpha	ref|NM_212472|ref|NM_001276290|ref|NM_212471|ref|NM_001276289	Homo sapiens protein kinase, cAMP-dependent, regulatory, type I, alpha (PRKAR1A), transcript variant 3, mRNA [NM_212472]
A_23_P138805	-2.3181	0.0028	NM_012124	CHORDC1	cysteine and histidine-rich domain (CHORD) containing 1	ref|NM_012124|ref|NM_001144073|ref|NR_026659|ens|ENST00000533724	Homo sapiens cysteine and histidine-rich domain (CHORD) containing 1 (CHORDC1), transcript variant 1, mRNA [NM_012124]
A_23_P368996	-2.3107	0.0221	NM_198075	LRRC56	leucine rich repeat containing 56	ref|NM_198075|ens|ENST00000611111|ens|ENST00000270115|ref|XM_006718132	Homo sapiens leucine rich repeat containing 56 (LRRC56), mRNA [NM_198075]
A_33_P3323481	-2.3011	0.0042	NM_001199662	PMF1-BGLAP	PMF1-BGLAP readthrough	ref|NM_001199662|ref|NM_001199661|ref|NM_001199663|ref|NM_001199664	Homo sapiens PMF1-BGLAP readthrough (PMF1-BGLAP), transcript variant 2, mRNA [NM_001199662]
A_23_P24044	-2.2825	0.0227	NM_017649	CNNM2	cyclin and CBS domain divalent metal cation transport mediator 2	ref|NM_017649|ref|NM_199076|ens|ENST00000433628|gb|AK000071	Homo sapiens cyclin and CBS domain divalent metal cation transport mediator 2 (CNNM2), transcript variant 1, mRNA [NM_017649]
A_23_P88404	-2.2599	0.0147	NM_003239	TGFB3	transforming growth factor, beta 3	ref|NM_003239|ens|ENST00000238682|ens|ENST00000554980|ref|XM_005268028	Homo sapiens transforming growth factor, beta 3 (TGFB3), mRNA [NM_003239]
A_33_P3422479	-2.2483	0.0025	NM_001031717	CRELD1	cysteine-rich with EGF-like domains 1	ref|NM_001031717|ens|ENST00000326434|ref|XM_006713328|ref|XM_006713329	Homo sapiens cysteine-rich with EGF-like domains 1 (CRELD1), transcript variant 1, mRNA [NM_001031717]
A_23_P64898	-2.2459	0.0246	NM_005810	KLRG1	killer cell lectin-like receptor subfamily G, member 1	ref|NM_005810|ens|ENST00000538029|ens|ENST00000356986|ens|ENST00000266551	Homo sapiens killer cell lectin-like receptor subfamily G, member 1 (KLRG1), mRNA [NM_005810]
A_32_P71788	-2.2457	0.02	NM_002014	FKBP4	FK506 binding protein 4, 59kDa	ref|NM_002014|ens|ENST00000543037|ens|ENST00000001008|ens|ENST00000507284	Homo sapiens FK506 binding protein 4, 59kDa (FKBP4), mRNA [NM_002014]
A_23_P366216	-2.2441	0.0242	NM_003524	HIST1H2BH	histone cluster 1, H2bh	ref|NM_003524|gb|BC096116|gb|BC096117|gb|BC096118	Homo sapiens histone cluster 1, H2bh (HIST1H2BH), mRNA [NM_003524]
A_33_P3331641	-2.2396	0.0046	NR_110301	ZNF503-AS2	ZNF503 antisense RNA 2	ref|NR_110301|ref|NR_024421|ref|NR_024422|ref|NR_110299	Homo sapiens ZNF503 antisense RNA 2 (ZNF503-AS2), transcript variant 5, long non-coding RNA [NR_110301]
A_23_P171237	-2.237	0.0089	NM_052957	ACRC	acidic repeat containing	ref|NM_052957|ens|ENST00000373695|ens|ENST00000373696|ref|XM_005262312	Homo sapiens acidic repeat containing (ACRC), mRNA [NM_052957]
A_23_P121250	-2.2163	0.0024	NM_001967	EIF4A2	eukaryotic translation initiation factor 4A2	ref|NM_001967|ens|ENST00000496382|ens|ENST00000425053|ens|ENST00000485101	Homo sapiens eukaryotic translation initiation factor 4A2 (EIF4A2), mRNA [NM_001967]
A_23_P114414	-2.2154	0.0013	NM_001031855	LONRF3	LON peptidase N-terminal domain and ring finger 3	ref|NM_001031855|ref|NM_024778|ref|NM_001289109|ref|NR_110311	Homo sapiens LON peptidase N-terminal domain and ring finger 3 (LONRF3), transcript variant 1, mRNA [NM_001031855]
A_23_P70897	-2.2127	0.0029	NM_017984	ZCWPW1	zinc finger, CW type with PWWP domain 1	ref|NM_017984|ref|NM_001258008|ens|ENST00000490089|ens|ENST00000398027	Homo sapiens zinc finger, CW type with PWWP domain 1 (ZCWPW1), transcript variant 1, mRNA [NM_017984]
A_23_P406227	-2.2113	0.046	NR_024399	SNAI3-AS1	SNAI3 antisense RNA 1	ref|NR_024399|linc|lnc-CTU2-6:7|linc|lnc-CTU2-6:1|gb|AY203928	Homo sapiens SNAI3 antisense RNA 1 (SNAI3-AS1), transcript variant 2, long non-coding RNA [NR_024399]
A_23_P66608	-2.2028	0.0319	NM_021078	KAT2A	K(lysine) acetyltransferase 2A	ref|NM_021078|ens|ENST00000465682|ens|ENST00000225916|ref|XM_006721817	Homo sapiens K(lysine) acetyltransferase 2A (KAT2A), mRNA [NM_021078]
A_23_P98763	-2.2005	0.0002	NM_145309	LRTOMT	leucine rich transmembrane and O-methyltransferase domain containing	ref|NM_145309|ref|NM_001145307|ref|NM_001205138|ref|NR_026886	Homo sapiens leucine rich transmembrane and O-methyltransferase domain containing (LRTOMT), transcript variant 1, mRNA [NM_145309]
A_23_P142310	-2.1867	0.0032	NM_017572	MKNK2	MAP kinase interacting serine/threonine kinase 2	ref|NM_017572|ref|NM_199054|ens|ENST00000250896|ens|ENST00000587416	Homo sapiens MAP kinase interacting serine/threonine kinase 2 (MKNK2), transcript variant 1, mRNA [NM_017572]
A_23_P165608	-2.1863	0.0024	NM_004263	SEMA4F	sema domain, immunoglobulin domain (Ig), transmembrane domain (TM) and short cytoplasmic domain, (semaphorin) 4F	ref|NM_004263|ref|NM_001271662|ref|NM_001271661|ref|NR_073399	Homo sapiens sema domain, immunoglobulin domain (Ig), transmembrane domain (TM) and short cytoplasmic domain, (semaphorin) 4F (SEMA4F), transcript variant 1, mRNA [NM_004263]
A_23_P167997	-2.1859	0.0326	NM_003518	HIST1H2BG	histone cluster 1, H2bg	ref|NM_003518|ens|ENST00000541790|gb|AK311935|gb|AB590708	Homo sapiens histone cluster 1, H2bg (HIST1H2BG), mRNA [NM_003518]
A_23_P48803	-2.1781	0.012	NM_014548	TMOD2	tropomodulin 2 (neuronal)	ref|NM_014548|ref|NM_001142885|ens|ENST00000249700|gb|AF177169	Homo sapiens tropomodulin 2 (neuronal) (TMOD2), transcript variant 1, mRNA [NM_014548]
A_33_P3404032	-2.1724	0.0165	NM_033445	HIST3H2A	histone cluster 3, H2a	ref|NM_033445|ens|ENST00000366695|gb|AK311930|gb|BC001193	Homo sapiens histone cluster 3, H2a (HIST3H2A), mRNA [NM_033445]
A_23_P66311	-2.1719	0.0004	NM_005223	DNASE1	deoxyribonuclease I	ref|NM_005223|ens|ENST00000573804|ens|ENST00000576050|ens|ENST00000570807	Homo sapiens deoxyribonuclease I (DNASE1), mRNA [NM_005223]
A_33_P3367701	-2.1705	0.0139	NM_032227	TMEM164	transmembrane protein 164	ref|NM_032227|ref|NM_017698|ens|ENST00000288381|ens|ENST00000372068	Homo sapiens transmembrane protein 164 (TMEM164), transcript variant 2, mRNA [NM_032227]
A_23_P259621	-2.1692	0.0048	NM_032464	LAT2	linker for activation of T cells family, member 2	ref|NM_032464|ref|NM_032463|ref|NM_014146|ens|ENST00000460943	Homo sapiens linker for activation of T cells family, member 2 (LAT2), transcript variant 1, mRNA [NM_032464]
A_23_P88119	-2.165	0.0001	NM_006644	HSPH1	heat shock 105kDa/110kDa protein 1	ref|NM_006644|ref|NM_001286503|ref|NM_001286504|ref|NM_001286505	Homo sapiens heat shock 105kDa/110kDa protein 1 (HSPH1), transcript variant 1, mRNA [NM_006644]
A_24_P85942	-2.1638	0.0014	NM_181453	GCC2	GRIP and coiled-coil domain containing 2	ref|NM_181453|ref|NM_001144013|ref|NM_182588|ref|NM_005054	Homo sapiens GRIP and coiled-coil domain containing 2 (GCC2), transcript variant 1, mRNA [NM_181453]
A_33_P3274397	-2.1513	0.0359	NM_001145414	CHM	choroideremia (Rab escort protein 1)	ref|NM_001145414|ens|ENST00000615443|gb|BC032237|tc|THC2601533	Homo sapiens choroideremia (Rab escort protein 1) (CHM), transcript variant 2, mRNA [NM_001145414]
A_24_P102920	-2.148	0.044	NM_001006622	WDR33	WD repeat domain 33	ref|NM_001006622|ens|ENST00000409658|gb|AK002156|tc|THC2470897	Homo sapiens WD repeat domain 33 (WDR33), transcript variant 2, mRNA [NM_001006622]
A_23_P79488	-2.141	0.0145	NM_172311	STON1-GTF2A1L	STON1-GTF2A1L readthrough	ref|NM_172311|ref|NM_001198594|ref|NM_006872|ref|NM_001193487	Homo sapiens STON1-GTF2A1L readthrough (STON1-GTF2A1L), transcript variant 1, mRNA [NM_172311]
A_23_P200801	-2.1349	0.0055	NM_001002811	PDE4DIP	phosphodiesterase 4D interacting protein	ref|NM_001002811|ref|NM_001002812|ens|ENST00000313431|ens|ENST00000369351	Homo sapiens phosphodiesterase 4D interacting protein (PDE4DIP), transcript variant 5, mRNA [NM_001002811]
A_23_P166899	-2.1293	0.0089	NM_016306	DNAJB11	DnaJ (Hsp40) homolog, subfamily B, member 11	ref|NM_016306|ens|ENST00000495390|ens|ENST00000265028|ens|ENST00000439351	Homo sapiens DnaJ (Hsp40) homolog, subfamily B, member 11 (DNAJB11), mRNA [NM_016306]
A_22_P00017514	-2.1216	0.0102	NR_103812	INTS6-AS1	INTS6 antisense RNA 1	ref|NR_103812|ens|ENST00000596904|ens|ENST00000595905|linc|lnc-WDFY2-2:1	Homo sapiens INTS6 antisense RNA 1 (INTS6-AS1), long non-coding RNA [NR_103812]
A_23_P8013	-2.1205	0.0415	NM_003519	HIST1H2BL	histone cluster 1, H2bl	ref|NM_003519|ens|ENST00000377401|gb|BC093759|gb|BC093761	Homo sapiens histone cluster 1, H2bl (HIST1H2BL), mRNA [NM_003519]
A_23_P107051	-2.1202	0.0002	NM_003673	TCAP	titin-cap	ref|NM_003673|ens|ENST00000309889|gb|AK096328|gb|AJ000491	Homo sapiens titin-cap (TCAP), mRNA [NM_003673]
A_33_P3665777	-2.1102	7.3082e-05	NM_001017963	HSP90AA1	heat shock protein 90kDa alpha (cytosolic), class A member 1	ref|NM_001017963|ref|NM_005348|ens|ENST00000334701|ens|ENST00000216281	Homo sapiens heat shock protein 90kDa alpha (cytosolic), class A member 1 (HSP90AA1), transcript variant 1, mRNA [NM_001017963]
A_32_P205944	-2.1086	0.0002	NM_005054	RGPD5	RANBP2-like and GRIP domain containing 5	ref|NM_005054|ref|NM_001123363|ref|NM_001164463|ref|NM_182588	Homo sapiens RANBP2-like and GRIP domain containing 5 (RGPD5), transcript variant 1, mRNA [NM_005054]
A_23_P93389	-2.1034	0.004	NM_006703	NUDT3	nudix (nucleoside diphosphate linked moiety X)-type motif 3	ref|NM_006703|ref|NM_001202470|gb|AF062529|gb|DB557625	Homo sapiens nudix (nucleoside diphosphate linked moiety X)-type motif 3 (NUDT3), mRNA [NM_006703]
A_33_P3216994	-2.1023	0.0006	NM_001278187	HERC4	HECT and RLD domain containing E3 ubiquitin protein ligase 4	ref|NM_001278187|ens|ENST00000395185|ens|ENST00000505760|gb|CU691738	Homo sapiens HECT and RLD domain containing E3 ubiquitin protein ligase 4 (HERC4), transcript variant 5, mRNA [NM_001278187]
A_23_P155786	-2.1013	0.0324	NM_005420	SULT1E1	sulfotransferase family 1E, estrogen-preferring, member 1	ref|NM_005420|ens|ENST00000506796|ens|ENST00000226444|gb|CR407621	Homo sapiens sulfotransferase family 1E, estrogen-preferring, member 1 (SULT1E1), mRNA [NM_005420]
A_23_P206501	-2.0964	0.0242	NM_001011880	CLEC18B	C-type lectin domain family 18, member B	ref|NM_001011880|ref|NM_173619|ref|NM_182619|ref|NM_001271197	Homo sapiens C-type lectin domain family 18, member B (CLEC18B), mRNA [NM_001011880]
A_33_P3388466	-2.091	0.022	NM_007048	BTN3A1	butyrophilin, subfamily 3, member A1	ref|NM_007048|ref|NM_001145008|ref|NM_194441|ref|NM_001145009	Homo sapiens butyrophilin, subfamily 3, member A1 (BTN3A1), transcript variant 1, mRNA [NM_007048]
A_23_P65068	-2.0903	0.0086	NM_001008394	EID3	EP300 interacting inhibitor of differentiation 3	ref|NM_001008394|ens|ENST00000527879|gb|AK098698|gb|BC027612	Homo sapiens EP300 interacting inhibitor of differentiation 3 (EID3), mRNA [NM_001008394]
A_33_P3407985	-2.0869	0.0046	NM_001195386	TMEM99	transmembrane protein 99	ref|NM_001195386|ref|NM_145274|ref|NM_001195387|ens|ENST00000301665	Homo sapiens transmembrane protein 99 (TMEM99), transcript variant 1, mRNA [NM_001195386]
A_33_P3371588	-2.084	0.0427	NM_023934	FUNDC2	FUN14 domain containing 2	ref|NM_023934|tc|THC2498935	Homo sapiens FUN14 domain containing 2 (FUNDC2), mRNA [NM_023934]
A_23_P311201	-2.0824	0.0001	NM_054016	SRSF10	serine/arginine-rich splicing factor 10	ref|NM_054016|ref|NM_001191005|ref|NM_001191006|ref|NM_001300936	Homo sapiens serine/arginine-rich splicing factor 10 (SRSF10), transcript variant 2, mRNA [NM_054016]
A_33_P3265016	-2.0692	0.0065	NM_000287	PEX6	peroxisomal biogenesis factor 6	ref|NM_000287|ens|ENST00000244546|ens|ENST00000304611|ref|XM_005249180	Homo sapiens peroxisomal biogenesis factor 6 (PEX6), mRNA [NM_000287]
A_24_P237270	-2.0664	0.0051	NM_000675	ADORA2A	adenosine A2a receptor	ref|NM_000675|ref|NM_001278497|ref|NM_001278498|ref|NM_001278499	Homo sapiens adenosine A2a receptor (ADORA2A), transcript variant 3, mRNA [NM_000675]
A_22_P00007807	-2.0636	0.0036	ENST00000332503	HOXB4	homeobox B4	ens|ENST00000332503|linc|lnc-HOXB4-1:1|gb|CN286812	homeobox B4 [Source:HGNC Symbol;Acc:HGNC:5115] [ENST00000332503]
A_24_P372134	-2.0542	0.0008	NM_018295	TMEM140	transmembrane protein 140	ref|NM_018295|ens|ENST00000275767|gb|HQ448313|gb|AK225055	Homo sapiens transmembrane protein 140 (TMEM140), mRNA [NM_018295]
A_21_P0010891	-2.0483	0.0017	NR_120611	NUTM2B-AS1	NUTM2B antisense RNA 1	ref|NR_120611|ref|XR_428771|ref|XR_252774|ref|XR_428781	Homo sapiens NUTM2B antisense RNA 1 (NUTM2B-AS1), transcript variant 1, long non-coding RNA [NR_120611]
A_23_P161399	-2.0464	0.0462	NM_130439	MXI1	MAX interactor 1, dimerization protein	ref|NM_130439|ref|NM_005962|ref|NM_001008541|ens|ENST00000485566	Homo sapiens MAX interactor 1, dimerization protein (MXI1), transcript variant 2, mRNA [NM_130439]
A_23_P142708	-2.0413	0.0034	NM_030805	LMAN2L	lectin, mannose-binding 2-like	ref|NM_030805|ref|NM_001142292|ref|NR_024518|ref|NR_024519	Homo sapiens lectin, mannose-binding 2-like (LMAN2L), transcript variant 2, mRNA [NM_030805]
A_33_P3404531	-2.0402	0.032	NM_001258008	ZCWPW1	zinc finger, CW type with PWWP domain 1	ref|NM_001258008|ref|NM_017984|ens|ENST00000490089|ens|ENST00000398027	Homo sapiens zinc finger, CW type with PWWP domain 1 (ZCWPW1), transcript variant 2, mRNA [NM_001258008]
A_32_P191786	-2.0213	0.0182	NM_133475	ANKRD24	ankyrin repeat domain 24	ref|NM_133475|ens|ENST00000600132|ens|ENST00000318934|ref|XM_006722675	Homo sapiens ankyrin repeat domain 24 (ANKRD24), mRNA [NM_133475]
A_23_P115838	-2.0202	0.0019	NM_015652	C10orf12	chromosome 10 open reading frame 12	ref|NM_015652|ens|ENST00000286067|gb|AK023084|gb|BC024315	Homo sapiens chromosome 10 open reading frame 12 (C10orf12), mRNA [NM_015652]
A_33_P3277110	-2.0156	0.0005	NM_006933	SLC5A3	solute carrier family 5 (sodium/myo-inositol cotransporter), member 3	ref|NM_006933|ens|ENST00000381151|gb|AB074183|gb|AK026169	Homo sapiens solute carrier family 5 (sodium/myo-inositol cotransporter), member 3 (SLC5A3), mRNA [NM_006933]
A_23_P201079	-2.0148	9.4902e-05	NM_012231	PRDM2	PR domain containing 2, with ZNF domain	ref|NM_012231|ref|NM_001135610|ens|ENST00000376048|ens|ENST00000235372	Homo sapiens PR domain containing 2, with ZNF domain (PRDM2), transcript variant 1, mRNA [NM_012231]
A_33_P3286608	-2.014	0.0056	NM_170725	PGBD2	piggyBac transposable element derived 2	ref|NM_170725|ref|NM_001017434|ens|ENST00000329291|ref|XM_006711760	Homo sapiens piggyBac transposable element derived 2 (PGBD2), transcript variant 1, mRNA [NM_170725]
A_33_P3372074	-2.0113	0.0008	NM_001031803	LLGL2	lethal giant larvae homolog 2 (Drosophila)	ref|NM_001031803|ref|NM_004524|ens|ENST00000578638|ens|ENST00000392550	Homo sapiens lethal giant larvae homolog 2 (Drosophila) (LLGL2), transcript variant 3, mRNA [NM_001031803]
A_24_P203407	-2.0109	0.0219	NM_001080472	FITM2	fat storage-inducing transmembrane protein 2	ref|NM_001080472|gb|BC130446|gb|BC136640|tc|THC2496842	Homo sapiens fat storage-inducing transmembrane protein 2 (FITM2), mRNA [NM_001080472]
A_32_P199767	-2.0093	0.0245	NM_001037735	ZNF630	zinc finger protein 630	ref|NM_001037735|ref|NM_001282201|ref|NM_001282202|ref|NM_001190255	Homo sapiens zinc finger protein 630 (ZNF630), transcript variant 1, mRNA [NM_001037735]
A_24_P583040	-2.0087	0.0006	NM_001085430	C17orf67	chromosome 17 open reading frame 67	ref|NM_001085430|ens|ENST00000397861|gb|BC041467|tc|THC2621951	Homo sapiens chromosome 17 open reading frame 67 (C17orf67), mRNA [NM_001085430]
A_33_P3325306	-2.0083	0.0018	ENST00000463841	HSPE1	heat shock 10kDa protein 1	ens|ENST00000463841|tc|THC2524112|tc|THC2525893|tc|THC2534662	heat shock 10kDa protein 1 [Source:HGNC Symbol;Acc:HGNC:5269] [ENST00000463841]
A_23_P42144	-2.0076	0.0014	NM_000287	PEX6	peroxisomal biogenesis factor 6	ref|NM_000287|ens|ENST00000304611|ref|XM_005249180|gb|AB208906	Homo sapiens peroxisomal biogenesis factor 6 (PEX6), mRNA [NM_000287]
A_33_P3269899	2.0038	0.0069	NM_021111	RECK	reversion-inducing-cysteine-rich protein with kazal motifs	ref|NM_021111|ens|ENST00000475774|ens|ENST00000479053|ens|ENST00000377966	Homo sapiens reversion-inducing-cysteine-rich protein with kazal motifs (RECK), mRNA [NM_021111]
A_24_P296808	2.0047	0.0306	NM_018215	PNMAL1	paraneoplastic Ma antigen family-like 1	ref|NM_018215|ref|NM_001103149|ens|ENST00000313683|ens|ENST00000438932	Homo sapiens paraneoplastic Ma antigen family-like 1 (PNMAL1), transcript variant 1, mRNA [NM_018215]
A_24_P376339	2.0054	0.0023	NM_001039577	CCNL2	cyclin L2	ref|NM_001039577|ens|ENST00000408918|gb|BC016333|tc|THC2463345	Homo sapiens cyclin L2 (CCNL2), transcript variant 2, mRNA [NM_001039577]
A_21_P0011813	2.0059	0.0225	NM_032927	TMEM128	transmembrane protein 128	ref|NM_032927|ref|NM_001297551|ref|NM_001297552|ens|ENST00000567067	Homo sapiens transmembrane protein 128 (TMEM128), transcript variant 3, mRNA [NM_032927]
A_24_P84898	2.0063	0.0008	NM_004111	FEN1	flap structure-specific endonuclease 1	ref|NM_004111|ens|ENST00000305885|gb|AK301743|gb|X76771	Homo sapiens flap structure-specific endonuclease 1 (FEN1), mRNA [NM_004111]
A_22_P00001912	2.0073	0.0342	NM_000947	PRIM2	primase, DNA, polypeptide 2 (58kDa)	ref|NM_000947|ens|ENST00000470638|ens|ENST00000615550|linc|lnc-BAG2-2:6	Homo sapiens primase, DNA, polypeptide 2 (58kDa) (PRIM2), transcript variant 1, mRNA [NM_000947]
A_21_P0000714	2.0085	0.0039	NR_038108	SNHG16	small nucleolar RNA host gene 16 (non-protein coding)	ref|NR_038108|ref|NR_038109|ref|NR_038110|ref|NR_038111	Homo sapiens small nucleolar RNA host gene 16 (non-protein coding) (SNHG16), transcript variant 1, long non-coding RNA [NR_038108]
A_23_P152047	2.0162	0.0313	NM_138967	SCAMP5	secretory carrier membrane protein 5	ref|NM_138967|ref|NM_001178111|ref|NM_001178112|ref|NR_033660	Homo sapiens secretory carrier membrane protein 5 (SCAMP5), transcript variant 3, mRNA [NM_138967]
A_33_P3387951	2.0189	0.0308	NM_020340	KIAA1244	KIAA1244	ref|NM_020340|ens|ENST00000251691|ref|XM_006715519|gb|AK056626	Homo sapiens KIAA1244 (KIAA1244), mRNA [NM_020340]
A_32_P116556	2.0212	0.0413	NM_001127464	ZNF469	zinc finger protein 469	ref|NM_001127464|ens|ENST00000437464|gb|AB058761|ens|ENST00000565624	Homo sapiens zinc finger protein 469 (ZNF469), mRNA [NM_001127464]
A_33_P3405424	2.0217	0.0002	NM_152899	IL4I1	interleukin 4 induced 1	ref|NM_152899|ref|NM_001258018|ref|NM_172374|ref|NM_001258017	Homo sapiens interleukin 4 induced 1 (IL4I1), transcript variant 1, mRNA [NM_152899]
A_23_P210719	2.0224	6.21e-06	NM_016143	NSFL1C	NSFL1 (p97) cofactor (p47)	ref|NM_016143|ref|NM_001206736|ref|NM_018839|ref|NR_038164	Homo sapiens NSFL1 (p97) cofactor (p47) (NSFL1C), transcript variant 1, mRNA [NM_016143]
A_33_P3274332	2.0224	4.2503e-05	NM_016021	UBE2J1	ubiquitin-conjugating enzyme E2, J1	ref|NM_016021|ens|ENST00000435041|gb|AB075487|gb|AJ420522	Homo sapiens ubiquitin-conjugating enzyme E2, J1 (UBE2J1), mRNA [NM_016021]
A_33_P3335451	2.024	0.0005	NM_018622	PARL	presenilin associated, rhomboid-like	ref|NM_018622|ref|NM_001037639|ens|ENST00000311101|ens|ENST00000317096	Homo sapiens presenilin associated, rhomboid-like (PARL), transcript variant 1, mRNA [NM_018622]
A_23_P75071	2.0249	0.0368	NM_016195	KIF20B	kinesin family member 20B	ref|NM_016195|ref|NM_001284259|ens|ENST00000371728|ens|ENST00000260753	Homo sapiens kinesin family member 20B (KIF20B), transcript variant 2, mRNA [NM_016195]
A_23_P170186	2.0254	0.0019	NM_017570	OPLAH	5-oxoprolinase (ATP-hydrolysing)	ref|NM_017570|ens|ENST00000618853|linc|lnc-PARP10-1:3|linc|lnc-PARP10-1:2	Homo sapiens 5-oxoprolinase (ATP-hydrolysing) (OPLAH), mRNA [NM_017570]
A_24_P323941	2.0262	0.0184	NM_001012971	FAM209A	family with sequence similarity 209, member A	ref|NM_001012971|ens|ENST00000371328|gb|BC107704|gb|BC070179	Homo sapiens family with sequence similarity 209, member A (FAM209A), mRNA [NM_001012971]
A_33_P3372451	2.0266	0.0051	NM_199184	DNPH1	2'-deoxynucleoside 5'-phosphate N-hydrolase 1	ref|NM_199184|ref|NM_006443|ens|ENST00000230431|gb|AF040105	Homo sapiens 2'-deoxynucleoside 5'-phosphate N-hydrolase 1 (DNPH1), transcript variant 2, mRNA [NM_199184]
A_23_P205200	2.0316	0.0008	NM_024705	DHRS12	dehydrogenase/reductase (SDR family) member 12	ref|NM_024705|ref|NM_001270424|ens|ENST00000218981|ens|ENST00000444610	Homo sapiens dehydrogenase/reductase (SDR family) member 12 (DHRS12), transcript variant 2, mRNA [NM_024705]
A_33_P3350634	2.0335	0.0002	NM_001256270	KIF22	kinesin family member 22	ref|NM_001256270|ref|NM_001256269|ref|NM_007317|ens|ENST00000160827	Homo sapiens kinesin family member 22 (KIF22), transcript variant 3, mRNA [NM_001256270]
A_23_P304991	2.0339	0.01	NM_000411	HLCS	holocarboxylase synthetase (biotin-(proprionyl-CoA-carboxylase (ATP-hydrolysing)) ligase)	ref|NM_000411|ref|NM_001242784|ref|NM_001242785|ens|ENST00000399120	Homo sapiens holocarboxylase synthetase (biotin-(proprionyl-CoA-carboxylase (ATP-hydrolysing)) ligase) (HLCS), transcript variant 1, mRNA [NM_000411]
A_24_P16815	2.0349	0.0043	NM_005096	ZMYM3	zinc finger, MYM-type 3	ref|NM_005096|ref|NM_001171163|ref|NM_001171162|ref|NM_201599	Homo sapiens zinc finger, MYM-type 3 (ZMYM3), transcript variant 2, mRNA [NM_005096]
A_33_P3262789	2.0362	0.0004	NM_138393	REEP6	receptor accessory protein 6	ref|NM_138393|ens|ENST00000233596|gb|AX775999|gb|AK058112	Homo sapiens receptor accessory protein 6 (REEP6), mRNA [NM_138393]
A_23_P257538	2.0408	0.0042	NM_006606	RBBP9	retinoblastoma binding protein 9	ref|NM_006606|ens|ENST00000337227|ref|XM_005260652|gb|BC026880	Homo sapiens retinoblastoma binding protein 9 (RBBP9), mRNA [NM_006606]
A_23_P321466	2.0425	0.0033	NM_080662	PEX11G	peroxisomal biogenesis factor 11 gamma	ref|NM_080662|ref|NM_001270539|ref|NM_001300881|ens|ENST00000593942	Homo sapiens peroxisomal biogenesis factor 11 gamma (PEX11G), transcript variant 1, mRNA [NM_080662]
A_33_P3356210	2.0448	0.041	NM_001202439	NCR3LG1	natural killer cell cytotoxicity receptor 3 ligand 1	ref|NM_001202439|gb|AK127097|gb|CR749521|gb|BX537685	Homo sapiens natural killer cell cytotoxicity receptor 3 ligand 1 (NCR3LG1), mRNA [NM_001202439]
A_23_P335495	2.0474	0.0265	NM_001001891	ANO7	anoctamin 7	ref|NM_001001891|ens|ENST00000487192|ens|ENST00000481071|ens|ENST00000274979	Homo sapiens anoctamin 7 (ANO7), transcript variant NGEP-L, mRNA [NM_001001891]
A_24_P161036	2.0477	0.0044	NM_001037161	ACOT1	acyl-CoA thioesterase 1	ref|NM_001037161|ref|NM_006821|ref|NR_046028|ens|ENST00000311148	Homo sapiens acyl-CoA thioesterase 1 (ACOT1), mRNA [NM_001037161]
A_23_P61466	2.0486	8.5265e-06	NM_174941	CD163L1	CD163 molecule-like 1	ref|NM_174941|ref|NM_001297650|ens|ENST00000546182|ens|ENST00000313599	Homo sapiens CD163 molecule-like 1 (CD163L1), transcript variant 2, mRNA [NM_174941]
A_33_P3332487	2.0491	0.036	ENST00000368689	FANK1	fibronectin type III and ankyrin repeat domains 1	ens|ENST00000368689|tc|THC2635458	fibronectin type III and ankyrin repeat domains 1 [Source:HGNC Symbol;Acc:HGNC:23527] [ENST00000368689]
A_23_P58819	2.0503	0.0044	ENST00000521759	RANBP17	RAN binding protein 17	ens|ENST00000521759|ens|ENST00000522066|ens|ENST00000519949|ens|ENST00000523189	RAN binding protein 17 [Source:HGNC Symbol;Acc:HGNC:14428] [ENST00000521759]
A_23_P57658	2.0543	0.0422	NM_020386	HRASLS	HRAS-like suppressor	ref|NM_020386|ens|ENST00000264735|gb|AY251533|gb|AB030816	Homo sapiens HRAS-like suppressor (HRASLS), mRNA [NM_020386]
A_33_P3295108	2.0563	0.0044	NM_198141	GANC	glucosidase, alpha; neutral C	ref|NM_198141|gb|AK074037|tc|THC2471740	Homo sapiens glucosidase, alpha; neutral C (GANC), transcript variant 1, mRNA [NM_198141]
A_23_P378526	2.0564	0.0311	NM_016434	RTEL1	regulator of telomere elongation helicase 1	ref|NM_016434|ref|NM_001283009|ref|NM_032957|ref|NM_001283010	Homo sapiens regulator of telomere elongation helicase 1 (RTEL1), transcript variant 1, mRNA [NM_016434]
A_32_P110872	2.0579	0.0098	NM_033110	GGACT	gamma-glutamylamine cyclotransferase	ref|NM_033110|ref|NM_001195087|ens|ENST00000376250|ens|ENST00000455100	Homo sapiens gamma-glutamylamine cyclotransferase (GGACT), transcript variant 1, mRNA [NM_033110]
A_23_P138776	2.059	0.0005	NM_001610	ACP2	acid phosphatase 2, lysosomal	ref|NM_001610|ref|NM_001302489|ref|NM_001302492|ref|NM_001302490	Homo sapiens acid phosphatase 2, lysosomal (ACP2), transcript variant 1, mRNA [NM_001610]
A_33_P3233081	2.0594	0.0009	NM_002441	MSH5	mutS homolog 5	ref|NM_002441|ref|NM_172165|ref|NM_172166|ref|NM_025259	Homo sapiens mutS homolog 5 (MSH5), transcript variant 3, mRNA [NM_002441]
A_23_P15174	2.062	0.0095	NM_005949	MT1F	metallothionein 1F	ref|NM_005949|ref|NM_001301272|ens|ENST00000564295|ens|ENST00000334350	Homo sapiens metallothionein 1F (MT1F), transcript variant 1, mRNA [NM_005949]
A_23_P166775	2.064	0.0192	NM_153461	IL17RC	interleukin 17 receptor C	ref|NM_153461|ref|NM_153460|ref|NM_001203263|ref|NM_032732	Homo sapiens interleukin 17 receptor C (IL17RC), transcript variant 2, mRNA [NM_153461]
A_23_P370924	2.0653	0.0051	NM_001124767	SMIM4	small integral membrane protein 4	ref|NM_001124767|ens|ENST00000482728|ens|ENST00000491607|ref|XM_006713165	Homo sapiens small integral membrane protein 4 (SMIM4), mRNA [NM_001124767]
A_32_P116660	2.0664	0.0008	NM_198557	RBM43	RNA binding motif protein 43	ref|NM_198557|ens|ENST00000331426|tc|THC2678229	Homo sapiens RNA binding motif protein 43 (RBM43), mRNA [NM_198557]
A_23_P434944	2.0677	0.0243	NM_004516	ILF3	interleukin enhancer binding factor 3, 90kDa	ref|NM_004516|ref|NM_001137673|ref|NM_153464|ens|ENST00000407004	Homo sapiens interleukin enhancer binding factor 3, 90kDa (ILF3), transcript variant 2, mRNA [NM_004516]
A_24_P306561	2.0698	0.0002	NM_014972	TCF25	transcription factor 25 (basic helix-loop-helix)	ref|NM_014972|ens|ENST00000561585|ens|ENST00000263346|gb|AK301053	Homo sapiens transcription factor 25 (basic helix-loop-helix) (TCF25), mRNA [NM_014972]
A_23_P26557	2.0698	0.0019	NM_025108	C16orf59	chromosome 16 open reading frame 59	ref|NM_025108|ens|ENST00000569994|ens|ENST00000483320|ens|ENST00000361837	Homo sapiens chromosome 16 open reading frame 59 (C16orf59), mRNA [NM_025108]
A_23_P407115	2.0719	0.0001	NM_003559	PIP4K2B	phosphatidylinositol-5-phosphate 4-kinase, type II, beta	ref|NM_003559|ens|ENST00000617781|ens|ENST00000613767|ens|ENST00000613180	Homo sapiens phosphatidylinositol-5-phosphate 4-kinase, type II, beta (PIP4K2B), mRNA [NM_003559]
A_23_P14193	2.0731	0.0191	NM_002915	RFC3	replication factor C (activator 1) 3, 38kDa	ref|NM_002915|ens|ENST00000380071|gb|L07541|gb|AK222572	Homo sapiens replication factor C (activator 1) 3, 38kDa (RFC3), transcript variant 1, mRNA [NM_002915]
A_33_P3258117	2.0735	0.0103	NM_001289072	HELLS	helicase, lymphoid-specific	ref|NM_001289072|ref|NM_001289070|ref|NM_001289075|ens|ENST00000394045	Homo sapiens helicase, lymphoid-specific (HELLS), transcript variant 7, mRNA [NM_001289072]
A_33_P3221303	2.0736	0.0066	NM_016602	CCR10	chemokine (C-C motif) receptor 10	ref|NM_016602|ens|ENST00000332438	Homo sapiens chemokine (C-C motif) receptor 10 (CCR10), mRNA [NM_016602]
A_23_P130182	2.0739	0.0387	NM_004217	AURKB	aurora kinase B	ref|NM_004217|ref|NM_001256834|ref|NM_001284526|ens|ENST00000580390	Homo sapiens aurora kinase B (AURKB), transcript variant 1, mRNA [NM_004217]
A_33_P3216337	2.0771	0.0049	NM_177439	FTSJ1	FtsJ RNA methyltransferase homolog 1 (E. coli)	ref|NM_177439|ref|NM_012280|ref|NM_001282157|ens|ENST00000019019	Homo sapiens FtsJ RNA methyltransferase homolog 1 (E. coli) (FTSJ1), transcript variant 3, mRNA [NM_177439]
A_23_P30338	2.0782	0.0003	NM_001239	CCNH	cyclin H	ref|NM_001239|ref|NM_001199189|ens|ENST00000504115|ens|ENST00000511207	Homo sapiens cyclin H (CCNH), transcript variant 1, mRNA [NM_001239]
A_33_P3263061	2.0794	0.0192	NM_016282	AK3	adenylate kinase 3	ref|NM_016282|ref|NM_001199852|ref|NM_001199856|ref|NM_001199855	Homo sapiens adenylate kinase 3 (AK3), transcript variant 1, mRNA [NM_016282]
A_24_P221198	2.0812	0.0095	NM_203397	MBLAC1	metallo-beta-lactamase domain containing 1	ref|NM_203397|ens|ENST00000398075|ref|XM_005250250|gb|BC031288	Homo sapiens metallo-beta-lactamase domain containing 1 (MBLAC1), mRNA [NM_203397]
A_23_P635	2.0829	1.9001e-05	NM_007221	PMF1	polyamine-modulated factor 1	ref|NM_007221|ref|NM_001199654|ref|NM_001199653|ens|ENST00000368273	Homo sapiens polyamine-modulated factor 1 (PMF1), transcript variant 2, mRNA [NM_007221]
A_23_P120557	2.0848	0.0001	NM_017714	TASP1	taspase, threonine aspartase, 1	ref|NM_017714|ens|ENST00000337743|ens|ENST00000480436|ref|XR_430268	Homo sapiens taspase, threonine aspartase, 1 (TASP1), mRNA [NM_017714]
A_33_P3413845	2.0851	0.0005	NM_012458	TIMM13	translocase of inner mitochondrial membrane 13 homolog (yeast)	ref|NM_012458|ens|ENST00000215570|gb|AK024764|tc|THC2746124	Homo sapiens translocase of inner mitochondrial membrane 13 homolog (yeast) (TIMM13), mRNA [NM_012458]
A_32_P178499	2.0851	0.0051	NM_001012984	C16orf86	chromosome 16 open reading frame 86	ref|NM_001012984|ens|ENST00000459925|ens|ENST00000445068|ens|ENST00000403458	Homo sapiens chromosome 16 open reading frame 86 (C16orf86), mRNA [NM_001012984]
A_23_P25019	2.0876	0.0218	NM_000946	PRIM1	primase, DNA, polypeptide 1 (49kDa)	ref|NM_000946|ens|ENST00000338193|ens|ENST00000552590|gb|AK314866	Homo sapiens primase, DNA, polypeptide 1 (49kDa) (PRIM1), mRNA [NM_000946]
A_23_P130488	2.0888	0.0002	NM_000400	ERCC2	excision repair cross-complementation group 2	ref|NM_000400|ens|ENST00000587376|ens|ENST00000588652|ens|ENST00000391942	Homo sapiens excision repair cross-complementation group 2 (ERCC2), transcript variant 1, mRNA [NM_000400]
A_33_P3390032	2.0905	0.0002	NM_001145297	EXOC7	exocyst complex component 7	ref|NM_001145297|ref|NM_001145299|ref|NM_001282313|ref|NM_001013839	Homo sapiens exocyst complex component 7 (EXOC7), transcript variant 4, mRNA [NM_001145297]
A_33_P3232173	2.0927	0.0097	ENST00000338910	PSPC1	paraspeckle component 1	ens|ENST00000338910|linc|TCONS_l2_00007053|linc|TCONS_l2_00007052|gb|CN288718	paraspeckle component 1 [Source:HGNC Symbol;Acc:HGNC:20320] [ENST00000338910]
A_23_P66241	2.0931	0.0149	NM_176870	MT1M	metallothionein 1M	ref|NM_176870|ens|ENST00000379818|gb|AF136177|gb|BC028280	Homo sapiens metallothionein 1M (MT1M), mRNA [NM_176870]
A_33_P3339212	2.0943	0.0255	NM_004237	TRIP13	thyroid hormone receptor interactor 13	ref|NM_004237|ens|ENST00000166345|ref|XM_005248388|gb|BC000404	Homo sapiens thyroid hormone receptor interactor 13 (TRIP13), transcript variant 1, mRNA [NM_004237]
A_23_P7853	2.0945	0.0118	NM_007058	CAPN11	calpain 11	ref|NM_007058|ens|ENST00000533604|ens|ENST00000398776|ref|XM_006714987	Homo sapiens calpain 11 (CAPN11), mRNA [NM_007058]
A_33_P3294297	2.099	0.0202	NM_194460	RNF126	ring finger protein 126	ref|NM_194460|ref|NR_002818|ens|ENST00000567452|ens|ENST00000586749	Homo sapiens ring finger protein 126 (RNF126), mRNA [NM_194460]
A_33_P3255229	2.0995	0.0197	BC066361	SETD7	SET domain containing (lysine methyltransferase) 7	gb|BC066361|gb|BC110904|tc|THC2483721	Homo sapiens cDNA clone IMAGE:5312439. [BC066361]
A_33_P3248992	2.1003	0.0062	NM_001609	ACADSB	acyl-CoA dehydrogenase, short/branched chain	ref|NM_001609|ens|ENST00000358776|gb|AL831821|gb|BC045723	Homo sapiens acyl-CoA dehydrogenase, short/branched chain (ACADSB), mRNA [NM_001609]
A_33_P3213707	2.1016	0.0178	NM_025239	PDCD1LG2	programmed cell death 1 ligand 2	ref|NM_025239|ens|ENST00000397747|ref|XM_005251602|ref|XM_005251600	Homo sapiens programmed cell death 1 ligand 2 (PDCD1LG2), mRNA [NM_025239]
A_21_P0014493	2.1082	8.5265e-06	NR_102759	TRIM52-AS1	TRIM52 antisense RNA 1 (head to head)	ref|NR_102759|ref|NR_102760|ref|NR_102761|ens|ENST00000514146	Homo sapiens TRIM52 antisense RNA 1 (head to head) (TRIM52-AS1), transcript variant 1, long non-coding RNA [NR_102759]
A_32_P221822	2.1082	0.0029	NM_016052	RRP15	ribosomal RNA processing 15 homolog (S. cerevisiae)	ref|NM_016052|ens|ENST00000366932|gb|AB007976|tc|THC2500951	Homo sapiens ribosomal RNA processing 15 homolog (S. cerevisiae) (RRP15), mRNA [NM_016052]
A_23_P142714	2.1127	0.0003	NM_003705	SLC25A12	solute carrier family 25 (aspartate/glutamate carrier), member 12	ref|NM_003705|ref|NR_047549|ens|ENST00000472070|ens|ENST00000263812	Homo sapiens solute carrier family 25 (aspartate/glutamate carrier), member 12 (SLC25A12), transcript variant 1, mRNA [NM_003705]
A_23_P411833	2.1151	0.0055	NM_145294	WDR90	WD repeat domain 90	ref|NM_145294|ens|ENST00000547407|ens|ENST00000549024|ens|ENST00000553080	Homo sapiens WD repeat domain 90 (WDR90), mRNA [NM_145294]
A_33_P3246505	2.1155	0.0119	ENST00000375322	MAP3K8	mitogen-activated protein kinase kinase kinase 8	ens|ENST00000375322|gb|AB209539|tc|THC2500322	mitogen-activated protein kinase kinase kinase 8 [Source:HGNC Symbol;Acc:HGNC:6860] [ENST00000375322]
A_24_P626850	2.1165	0.0013	NM_004285	H6PD	hexose-6-phosphate dehydrogenase (glucose 1-dehydrogenase)	ref|NM_004285|ref|NM_001282587|ens|ENST00000377403|ref|XM_005263540	Homo sapiens hexose-6-phosphate dehydrogenase (glucose 1-dehydrogenase) (H6PD), transcript variant 2, mRNA [NM_004285]
A_23_P55107	2.117	0.0332	NM_014683	ULK2	unc-51 like autophagy activating kinase 2	ref|NM_014683|ens|ENST00000395544|ref|XM_006721606|gb|AB014523	Homo sapiens unc-51 like autophagy activating kinase 2 (ULK2), transcript variant 1, mRNA [NM_014683]
A_33_P3412722	2.1172	8.0701e-05	NM_013321	SNX8	sorting nexin 8	ref|NM_013321|ens|ENST00000480807|ens|ENST00000222990|gb|AK315670	Homo sapiens sorting nexin 8 (SNX8), mRNA [NM_013321]
A_23_P325924	2.1175	0.046	NM_001191033	GAREML	GRB2 associated, regulator of MAPK1-like	ref|NM_001191033|ref|NM_001168241|ens|ENST00000401533|ref|XM_006711951	Homo sapiens GRB2 associated, regulator of MAPK1-like (GAREML), transcript variant 2, mRNA [NM_001191033]
A_33_P3374504	2.1211	0.0062	NM_001282512	TXNRD2	thioredoxin reductase 2	ref|NM_001282512|ens|ENST00000334363|gb|BC099923|gb|BX957216	Homo sapiens thioredoxin reductase 2 (TXNRD2), transcript variant 2, mRNA [NM_001282512]
A_24_P225878	2.1218	0.0014	NM_022342	KIF9	kinesin family member 9	ref|NM_022342|ref|NM_001134878|ref|NM_182902|ens|ENST00000452770	Homo sapiens kinesin family member 9 (KIF9), transcript variant 1, mRNA [NM_022342]
A_23_P97283	2.1253	0.0471	NM_024897	PAQR6	progestin and adipoQ receptor family member VI	ref|NM_024897|ref|NM_001272107|ref|NM_001272105|ref|NM_001272104	Homo sapiens progestin and adipoQ receptor family member VI (PAQR6), transcript variant 1, mRNA [NM_024897]
A_33_P3336437	2.1269	0.0161	NM_015072	TTLL5	tubulin tyrosine ligase-like family member 5	ref|NM_015072|ens|ENST00000555422|ens|ENST00000556173|ens|ENST00000298832	Homo sapiens tubulin tyrosine ligase-like family member 5 (TTLL5), mRNA [NM_015072]
A_33_P3308833	2.1299	0.0466	NM_001286476	C21orf58	chromosome 21 open reading frame 58	ref|NM_001286476|ref|NM_058180|ens|ENST00000475776|ens|ENST00000291691	Homo sapiens chromosome 21 open reading frame 58 (C21orf58), transcript variant 4, mRNA [NM_001286476]
A_23_P259594	2.1301	0.0057	NM_016377	AKAP7	A kinase (PRKA) anchor protein 7	ref|NM_016377|ref|NM_138633|ref|NM_004842|ens|ENST00000342266	Homo sapiens A kinase (PRKA) anchor protein 7 (AKAP7), transcript variant gamma, mRNA [NM_016377]
A_33_P3262758	2.131	0.0034	NM_030930	UNC93B1	unc-93 homolog B1 (C. elegans)	ref|NM_030930|ens|ENST00000227471|ens|ENST00000525368|ens|ENST00000308076	Homo sapiens unc-93 homolog B1 (C. elegans) (UNC93B1), mRNA [NM_030930]
A_23_P9894	2.1364	0.0007	NM_005788	PRMT3	protein arginine methyltransferase 3	ref|NM_005788|ref|NM_001145167|ref|NM_001145166|ens|ENST00000437750	Homo sapiens protein arginine methyltransferase 3 (PRMT3), transcript variant 1, mRNA [NM_005788]
A_19_P00800549	2.1391	0.0001	NM_001199654	PMF1	polyamine-modulated factor 1	ref|NM_001199654|ref|NM_007221|ref|NM_001199653|ens|ENST00000368279	Homo sapiens polyamine-modulated factor 1 (PMF1), transcript variant 1, mRNA [NM_001199654]
A_23_P311192	2.1422	0.0005	NM_178324	SPTLC1	serine palmitoyltransferase, long chain base subunit 1	ref|NM_178324|ens|ENST00000482632|ens|ENST00000337841|gb|AF147304	Homo sapiens serine palmitoyltransferase, long chain base subunit 1 (SPTLC1), transcript variant 2, mRNA [NM_178324]
A_24_P102880	2.1445	0.0008	NM_020443	NAV1	neuron navigator 1	ref|NM_020443|ref|NM_001167738|ens|ENST00000367296|ref|XM_005245572	Homo sapiens neuron navigator 1 (NAV1), transcript variant 1, mRNA [NM_020443]
A_24_P186216	2.1446	0.0006	NM_001100400	PDS5A	PDS5 cohesin associated factor A	ref|NM_001100400|ens|ENST00000503396|gb|BC041361|gb|AY550968	Homo sapiens PDS5 cohesin associated factor A (PDS5A), transcript variant 3, mRNA [NM_001100400]
A_24_P66027	2.1451	0.0171	NM_004900	APOBEC3B	apolipoprotein B mRNA editing enzyme, catalytic polypeptide-like 3B	ref|NM_004900|ref|NM_001270411|ref|NM_001193289|ref|NM_145699	Homo sapiens apolipoprotein B mRNA editing enzyme, catalytic polypeptide-like 3B (APOBEC3B), transcript variant 1, mRNA [NM_004900]
A_33_P3315239	2.1453	0.018	NM_001282796	ZNF7	zinc finger protein 7	ref|NM_001282796|gb|AK096025|tc|THC2481895	Homo sapiens zinc finger protein 7 (ZNF7), transcript variant 3, mRNA [NM_001282796]
A_33_P3712341	2.1462	0.0343	NM_001033886	CXCL12	chemokine (C-X-C motif) ligand 12	ref|NM_001033886|ref|NM_001178134|ens|ENST00000395795|ens|ENST00000374426	Homo sapiens chemokine (C-X-C motif) ligand 12 (CXCL12), transcript variant 3, mRNA [NM_001033886]
A_22_P00012900	2.151	0.0012	NM_001198844	RBM4	RNA binding motif protein 4	ref|NM_001198844|linc|lnc-RBM4-1:1|linc|lnc-RBM4-1:2|gb|AK094046	Homo sapiens RNA binding motif protein 4 (RBM4), transcript variant 3, mRNA [NM_001198844]
A_24_P368544	2.1562	0.0037	NM_173471	SLC25A26	solute carrier family 25 (S-adenosylmethionine carrier), member 26	ref|NM_173471|ref|NM_001164796|ref|NR_028475|ens|ENST00000354883	Homo sapiens solute carrier family 25 (S-adenosylmethionine carrier), member 26 (SLC25A26), transcript variant 1, mRNA [NM_173471]
A_23_P86838	2.1567	7.9826e-06	NM_152313	SLC36A4	solute carrier family 36 (proton/amino acid symporter), member 4	ref|NM_152313|ref|NM_001286139|ens|ENST00000326402|ref|XM_005273758	Homo sapiens solute carrier family 36 (proton/amino acid symporter), member 4 (SLC36A4), transcript variant 1, mRNA [NM_152313]
A_21_P0011715	2.1591	0.0286	NM_001195605	ZNF865	zinc finger protein 865	ref|NM_001195605|ens|ENST00000619327|linc|TCONS_l2_00012717|tc|THC2682868	Homo sapiens zinc finger protein 865 (ZNF865), mRNA [NM_001195605]
A_23_P200579	2.1674	0.0036	NM_007352	CELA3B	chymotrypsin-like elastase family, member 3B	ref|NM_007352|ref|NM_005747|ens|ENST00000290122|ens|ENST00000337107	Homo sapiens chymotrypsin-like elastase family, member 3B (CELA3B), mRNA [NM_007352]
A_24_P141736	2.1692	0.0047	NM_006838	METAP2	methionyl aminopeptidase 2	ref|NM_006838|ens|ENST00000323666|ref|XM_005268583|tc|THC2521081	Homo sapiens methionyl aminopeptidase 2 (METAP2), mRNA [NM_006838]
A_23_P31873	2.1694	0.0317	NM_001002814	RAB11FIP1	RAB11 family interacting protein 1 (class I)	ref|NM_001002814|ref|NM_025151|ens|ENST00000330843|gb|AK026275	Homo sapiens RAB11 family interacting protein 1 (class I) (RAB11FIP1), transcript variant 3, mRNA [NM_001002814]
A_24_P914940	2.1712	1.5051e-05	NM_001145784	MEF2BNB	MEF2B neighbor	ref|NM_001145784|ens|ENST00000494489|ens|ENST00000462790|ens|ENST00000591566	Homo sapiens MEF2B neighbor (MEF2BNB), transcript variant 1, mRNA [NM_001145784]
A_24_P254551	2.1739	0.0184	NM_015185	ARHGEF9	Cdc42 guanine nucleotide exchange factor (GEF) 9	ref|NM_015185|ref|NM_001173480|ref|NM_001173479|ens|ENST00000253401	Homo sapiens Cdc42 guanine nucleotide exchange factor (GEF) 9 (ARHGEF9), transcript variant 1, mRNA [NM_015185]
A_32_P352697	2.177	0.0119	NM_001031732	YTHDC1	YTH domain containing 1	ref|NM_001031732|ref|NM_133370|ens|ENST00000615500|ens|ENST00000344157	Homo sapiens YTH domain containing 1 (YTHDC1), transcript variant 1, mRNA [NM_001031732]
A_23_P314086	2.1792	0.0001	NM_194460	RNF126	ring finger protein 126	ref|NM_194460|ens|ENST00000586749|ens|ENST00000292363|ens|ENST00000605891	Homo sapiens ring finger protein 126 (RNF126), mRNA [NM_194460]
A_23_P163099	2.1817	0.0125	NM_002692	POLE2	polymerase (DNA directed), epsilon 2, accessory subunit	ref|NM_002692|ref|NM_001197331|ref|NM_001197330|ens|ENST00000556584	Homo sapiens polymerase (DNA directed), epsilon 2, accessory subunit (POLE2), transcript variant 1, mRNA [NM_002692]
A_33_P3370305	2.1817	0.0184	NM_001291586	TMEM106A	transmembrane protein 106A	ref|NM_001291586|ref|NM_145041|ref|NM_001291587|ref|NM_001291588	Homo sapiens transmembrane protein 106A (TMEM106A), transcript variant 1, mRNA [NM_001291586]
A_23_P420417	2.1854	0.0304	NM_138463	TLCD1	TLC domain containing 1	ref|NM_138463|ref|NM_001160407|ens|ENST00000394933|ens|ENST00000292090	Homo sapiens TLC domain containing 1 (TLCD1), transcript variant 1, mRNA [NM_138463]
A_23_P164797	2.1855	0.0025	NM_016202	ZNF580	zinc finger protein 580	ref|NM_016202|ref|NM_207115|ref|NM_001163423|ens|ENST00000543039	Homo sapiens zinc finger protein 580 (ZNF580), transcript variant 1, mRNA [NM_016202]
A_23_P142389	2.1891	0.0043	NM_205834	LSR	lipolysis stimulated lipoprotein receptor	ref|NM_205834|ref|NM_015925|ref|NM_001260489|ref|NM_205835	Homo sapiens lipolysis stimulated lipoprotein receptor (LSR), transcript variant 2, mRNA [NM_205834]
A_33_P3258617	2.1901	0.0442	ENST00000380464	PLIN2	perilipin 2	ens|ENST00000380464|ens|ENST00000380465|tc|THC2632368|tc|THC2636617	perilipin 2 [Source:HGNC Symbol;Acc:HGNC:248] [ENST00000380464]
A_23_P81973	2.1902	0.0003	NM_014234	HSD17B8	hydroxysteroid (17-beta) dehydrogenase 8	ref|NM_014234|ens|ENST00000461067|ens|ENST00000469186|ens|ENST00000476285	Homo sapiens hydroxysteroid (17-beta) dehydrogenase 8 (HSD17B8), mRNA [NM_014234]
A_32_P191262	2.1928	0.0435	NM_001097	ACR	acrosin	ref|NM_001097|ens|ENST00000216139|gb|Y00970|tc|THC2478327	Homo sapiens acrosin (ACR), mRNA [NM_001097]
A_23_P68851	2.1932	0.0073	NM_001039570	KREMEN1	kringle containing transmembrane protein 1	ref|NM_001039570|ens|ENST00000400335|gb|AK172861|tc|THC2471664	Homo sapiens kringle containing transmembrane protein 1 (KREMEN1), transcript variant 3, mRNA [NM_001039570]
A_23_P10873	2.1945	0.0469	NM_003263	TLR1	toll-like receptor 1	ref|NM_003263|ens|ENST00000502213|ens|ENST00000308979|ref|XM_005262666	Homo sapiens toll-like receptor 1 (TLR1), mRNA [NM_003263]
A_23_P388812	2.1958	0.0144	ENST00000435431	CKAP2L	cytoskeleton associated protein 2-like	ens|ENST00000435431|gb|AK097948|gb|BC036217|tc|THC2489149	cytoskeleton associated protein 2-like [Source:HGNC Symbol;Acc:HGNC:26877] [ENST00000435431]
A_23_P101434	2.1976	0.0106	NM_001277126	NLRP12	NLR family, pyrin domain containing 12	ref|NM_001277126|ref|NM_144687|ref|NM_001277129|ens|ENST00000345770	Homo sapiens NLR family, pyrin domain containing 12 (NLRP12), transcript variant 3, mRNA [NM_001277126]
A_33_P3250438	2.198	0.0016	NM_001300925	SMIM7	small integral membrane protein 7	ref|NM_001300925|gb|BC000817|gb|BE617472|tc|THC2502014	Homo sapiens small integral membrane protein 7 (SMIM7), transcript variant 1, mRNA [NM_001300925]
A_33_P3296308	2.2022	0.0152	NM_017741	DCAF16	DDB1 and CUL4 associated factor 16	ref|NM_017741|ens|ENST00000382247|ref|XM_006713966|ref|XM_005248169	Homo sapiens DDB1 and CUL4 associated factor 16 (DCAF16), mRNA [NM_017741]
A_23_P165668	2.2064	0.0014	ENST00000498768	SLC35F5	solute carrier family 35, member F5	ens|ENST00000498768|gb|AK025657|tc|NP1201355|tc|THC2478644	solute carrier family 35, member F5 [Source:HGNC Symbol;Acc:HGNC:23617] [ENST00000498768]
A_33_P3340040	2.2159	0.0093	NM_032336	GINS4	GINS complex subunit 4 (Sld5 homolog)	ref|NM_032336|ens|ENST00000276533|gb|AK095334|gb|BX389951	Homo sapiens GINS complex subunit 4 (Sld5 homolog) (GINS4), mRNA [NM_032336]
A_23_P214798	2.2186	0.0129	NM_006372	SYNCRIP	synaptotagmin binding, cytoplasmic RNA interacting protein	ref|NM_006372|ref|NM_001159675|ens|ENST00000369622|ref|XM_005248636	Homo sapiens synaptotagmin binding, cytoplasmic RNA interacting protein (SYNCRIP), transcript variant 1, mRNA [NM_006372]
A_23_P74290	2.2192	0.041	NM_052942	GBP5	guanylate binding protein 5	ref|NM_052942|ref|NM_001134486|ens|ENST00000490568|ens|ENST00000370459	Homo sapiens guanylate binding protein 5 (GBP5), transcript variant 1, mRNA [NM_052942]
A_21_P0004417	2.2238	0.013	NR_105015	RASGRF2-AS1	RASGRF2 antisense RNA 1	ref|NR_105015|linc|lnc-DHFR-2:6|linc|lnc-DHFR-2:5|linc|lnc-DHFR-2:4	Homo sapiens RASGRF2 antisense RNA 1 (RASGRF2-AS1), long non-coding RNA [NR_105015]
A_23_P10385	2.2247	0.007	NM_016448	DTL	denticleless E3 ubiquitin protein ligase homolog (Drosophila)	ref|NM_016448|ref|NM_001286230|ref|NM_001286229|ens|ENST00000475419	Homo sapiens denticleless E3 ubiquitin protein ligase homolog (Drosophila) (DTL), transcript variant 1, mRNA [NM_016448]
A_24_P928510	2.2275	9.1948e-05	NM_053055	THEM4	thioesterase superfamily member 4	ref|NM_053055|ens|ENST00000368814|gb|AF075119|gb|JA482254	Homo sapiens thioesterase superfamily member 4 (THEM4), mRNA [NM_053055]
A_19_P00811284	2.2277	0.0042	NM_002482	NASP	nuclear autoantigenic sperm protein (histone-binding)	ref|NM_002482|ref|NM_001195193|ref|NM_152298|ens|ENST00000350030	Homo sapiens nuclear autoantigenic sperm protein (histone-binding) (NASP), transcript variant 2, mRNA [NM_002482]
A_24_P227091	2.2301	0.0103	NM_004523	KIF11	kinesin family member 11	ref|NM_004523|ens|ENST00000260731|gb|U37426|gb|BC050421	Homo sapiens kinesin family member 11 (KIF11), mRNA [NM_004523]
A_19_P00809417	2.2338	0.0007	ENST00000570163	ATF7IP2	activating transcription factor 7 interacting protein 2	ens|ENST00000570163|ens|ENST00000562396|ens|ENST00000566316|gb|BC041882	activating transcription factor 7 interacting protein 2 [Source:HGNC Symbol;Acc:HGNC:20397] [ENST00000570163]
A_33_P3211054	2.2425	0.0015	NM_152373	ZNF684	zinc finger protein 684	ref|NM_152373|ens|ENST00000472043|ens|ENST00000465152|ens|ENST00000372696	Homo sapiens zinc finger protein 684 (ZNF684), mRNA [NM_152373]
A_32_P95067	2.2443	0.0072	NM_001005353	AK4	adenylate kinase 4	ref|NM_001005353|ref|NM_203464|ref|NM_013410|ens|ENST00000327299	Homo sapiens adenylate kinase 4 (AK4), transcript variant 1, mRNA [NM_001005353]
A_33_P3221119	2.2445	0.022	NM_001282861	GON4L	gon-4-like (C. elegans)	ref|NM_001282861|ref|NM_032292|ens|ENST00000471341|ens|ENST00000361040	Homo sapiens gon-4-like (C. elegans) (GON4L), transcript variant 6, mRNA [NM_001282861]
A_23_P213014	2.2452	0.032	NM_001001290	SLC2A9	solute carrier family 2 (facilitated glucose transporter), member 9	ref|NM_001001290|ref|NM_020041|ens|ENST00000503280|ens|ENST00000309065	Homo sapiens solute carrier family 2 (facilitated glucose transporter), member 9 (SLC2A9), transcript variant 2, mRNA [NM_001001290]
A_22_P00016064	2.246	0.0138	NM_001286679	LARP6	La ribonucleoprotein domain family, member 6	ref|NM_001286679|ens|ENST00000560052|linc|lnc-THAP10-2:2|linc|lnc-THAP10-2:1	Homo sapiens La ribonucleoprotein domain family, member 6 (LARP6), transcript variant 3, mRNA [NM_001286679]
A_21_P0000098	2.2473	0.0017	NM_001184904	CARD8	caspase recruitment domain family, member 8	ref|NM_001184904|tc|THC2737790	Homo sapiens caspase recruitment domain family, member 8 (CARD8), transcript variant 6, mRNA [NM_001184904]
A_23_P50389	2.2525	0.0036	NM_020378	NAT14	N-acetyltransferase 14 (GCN5-related, putative)	ref|NM_020378|ens|ENST00000205194|ens|ENST00000592719|gb|AB038651	Homo sapiens N-acetyltransferase 14 (GCN5-related, putative) (NAT14), mRNA [NM_020378]
A_33_P3284404	2.2541	6.5957e-05	NM_145731	SYNGR1	synaptogyrin 1	ref|NM_145731|ref|NM_145738|ens|ENST00000415332|ens|ENST00000381535	Homo sapiens synaptogyrin 1 (SYNGR1), transcript variant 1b, mRNA [NM_145731]
A_24_P238499	2.2552	0.0007	NM_001012716	TYMSOS	TYMS opposite strand	ref|NM_001012716|gb|BC028301|tc|THC2474583	Homo sapiens TYMS opposite strand (TYMSOS), mRNA [NM_001012716]
A_24_P131522	2.2597	0.027	NM_032208	ANTXR1	anthrax toxin receptor 1	ref|NM_032208|ens|ENST00000303714|gb|AK223273|gb|AF279145	Homo sapiens anthrax toxin receptor 1 (ANTXR1), transcript variant 1, mRNA [NM_032208]
A_23_P80626	2.2637	0.0006	NM_207351	PRRT3	proline-rich transmembrane protein 3	ref|NM_207351|ens|ENST00000412055|ens|ENST00000295984|ref|XR_427267	Homo sapiens proline-rich transmembrane protein 3 (PRRT3), mRNA [NM_207351]
A_21_P0000141	2.2651	0.0084	NM_001198844	RBM4	RNA binding motif protein 4	ref|NM_001198844|linc|lnc-RBM4-1:1|gb|AK094046	Homo sapiens RNA binding motif protein 4 (RBM4), transcript variant 3, mRNA [NM_001198844]
A_24_P221883	2.268	5.7827e-05	NM_018622	PARL	presenilin associated, rhomboid-like	ref|NM_018622|ens|ENST00000488202|ens|ENST00000421484|ens|ENST00000317096	Homo sapiens presenilin associated, rhomboid-like (PARL), transcript variant 1, mRNA [NM_018622]
A_33_P3225250	2.2689	6.7972e-05	NM_139178	ALKBH3	alkB, alkylation repair homolog 3 (E. coli)	ref|NM_139178|ens|ENST00000534171|ens|ENST00000533200|ens|ENST00000530754	Homo sapiens alkB, alkylation repair homolog 3 (E. coli) (ALKBH3), mRNA [NM_139178]
A_33_P3307955	2.2728	0.0005	NM_001122674	ABCD3	ATP-binding cassette, sub-family D (ALD), member 3	ref|NM_001122674|ens|ENST00000315713|gb|BC009712|tc|THC2486920	Homo sapiens ATP-binding cassette, sub-family D (ALD), member 3 (ABCD3), transcript variant 2, mRNA [NM_001122674]
A_33_P3265222	2.273	0.0379	NM_020775	KIAA1324	KIAA1324	ref|NM_020775|ref|NM_001284353|ref|NM_001267048|ref|NM_001284352	Homo sapiens KIAA1324 (KIAA1324), transcript variant 1, mRNA [NM_020775]
A_33_P3336925	2.2733	0.0232	NM_001256429	PDLIM5	PDZ and LIM domain 5	ref|NM_001256429|ens|ENST00000511767|ens|ENST00000509333|ens|ENST00000514830	Homo sapiens PDZ and LIM domain 5 (PDLIM5), transcript variant 9, mRNA [NM_001256429]
A_33_P3316978	2.277	0.0149	NM_207396	RNF207	ring finger protein 207	ref|NM_207396|gb|AK127700|ens|ENST00000377939|tc|THC2474739	Homo sapiens ring finger protein 207 (RNF207), mRNA [NM_207396]
A_24_P555510	2.2792	0.008	NM_006197	PCM1	pericentriolar material 1	ref|NM_006197|ens|ENST00000327578|ref|XM_006716336|ref|XM_006716339	Homo sapiens pericentriolar material 1 (PCM1), mRNA [NM_006197]
A_23_P158533	2.2811	0.0003	NM_021008	DEAF1	DEAF1 transcription factor	ref|NM_021008|ref|NM_001293634|ens|ENST00000525904|ens|ENST00000526790	Homo sapiens DEAF1 transcription factor (DEAF1), transcript variant 1, mRNA [NM_021008]
A_23_P217968	2.2816	0.0003	NM_016028	SUV420H1	suppressor of variegation 4-20 homolog 1 (Drosophila)	ref|NM_016028|ref|NM_001300909|ens|ENST00000405515|ens|ENST00000401547	Homo sapiens suppressor of variegation 4-20 homolog 1 (Drosophila) (SUV420H1), transcript variant 2, mRNA [NM_016028]
A_23_P98261	2.2968	0.0016	NM_006396	SSSCA1	Sjogren syndrome/scleroderma autoantigen 1	ref|NM_006396|ref|NM_001303024|ens|ENST00000527413|ens|ENST00000309328	Homo sapiens Sjogren syndrome/scleroderma autoantigen 1 (SSSCA1), transcript variant 1, mRNA [NM_006396]
A_23_P16214	2.2982	0.0001	NM_032301	FBXW9	F-box and WD repeat domain containing 9	ref|NM_032301|ens|ENST00000393261|ens|ENST00000587296|ref|XM_005260096	Homo sapiens F-box and WD repeat domain containing 9 (FBXW9), mRNA [NM_032301]
A_33_P3278868	2.3006	0.0003	BC062720	HEATR5A	HEAT repeat containing 5A	gb|BC062720|tc|THC2482511	Homo sapiens HEAT repeat containing 5A, mRNA (cDNA clone IMAGE:6733067), complete cds. [BC062720]
A_33_P3400263	2.3019	0.0004	NM_017444	CHRAC1	chromatin accessibility complex 1	ref|NM_017444|ref|NR_023360|ref|NR_040712|ens|ENST00000220913	Homo sapiens chromatin accessibility complex 1 (CHRAC1), transcript variant 1, mRNA [NM_017444]
A_32_P6221	2.3067	0.0471	NR_024249	FAM86C2P	family with sequence similarity 86, member A pseudogene	ref|NR_024249|ens|ENST00000528089|ens|ENST00000529253|ens|ENST00000531806	Homo sapiens family with sequence similarity 86, member C2, pseudogene (FAM86C2P), non-coding RNA [NR_024249]
A_23_P377664	2.3073	0.0021	NM_001135745	ALS2	amyotrophic lateral sclerosis 2 (juvenile)	ref|NM_001135745|ens|ENST00000467448|gb|AK023024|gb|AB053306	Homo sapiens amyotrophic lateral sclerosis 2 (juvenile) (ALS2), transcript variant 2, mRNA [NM_001135745]
A_23_P123732	2.3074	0.0097	NM_001001551	IDNK	idnK, gluconokinase homolog (E. coli)	ref|NM_001001551|ref|NM_001256915|ref|NR_046422|ref|NR_046421	Homo sapiens idnK, gluconokinase homolog (E. coli) (IDNK), transcript variant 1, mRNA [NM_001001551]
A_33_P3352873	2.3101	0.0008	NM_000056	BCKDHB	branched chain keto acid dehydrogenase E1, beta polypeptide	ref|NM_000056|ens|ENST00000369760|ens|ENST00000356489|ref|XM_006715542	Homo sapiens branched chain keto acid dehydrogenase E1, beta polypeptide (BCKDHB), transcript variant 2, mRNA [NM_000056]
A_32_P150891	2.3118	0.0264	NM_001042517	DIAPH3	diaphanous-related formin 3	ref|NM_001042517|ref|NM_001258369|ref|NM_001258367|ref|NM_001258366	Homo sapiens diaphanous-related formin 3 (DIAPH3), transcript variant 1, mRNA [NM_001042517]
A_23_P117797	2.3186	1.2156e-06	NM_017882	CLN6	ceroid-lipofuscinosis, neuronal 6, late infantile, variant	ref|NM_017882|ens|ENST00000249806|gb|AK291175|gb|AK027604	Homo sapiens ceroid-lipofuscinosis, neuronal 6, late infantile, variant (CLN6), mRNA [NM_017882]
A_23_P152666	2.32	1.745e-05	NM_004375	COX11	COX11 cytochrome c oxidase copper chaperone	ref|NM_004375|ens|ENST00000299335|ens|ENST00000576370|ref|XM_006721704	Homo sapiens COX11 cytochrome c oxidase copper chaperone (COX11), transcript variant 1, mRNA [NM_004375]
A_21_P0014327	2.3221	0.008	NR_103838	FTO-IT1	FTO intronic transcript 1 (non-protein coding)	ref|NR_103838|linc|lnc-RP11-324D17.2.1-2:1|tc|THC2610470	Homo sapiens FTO intronic transcript 1 (non-protein coding) (FTO-IT1), long non-coding RNA [NR_103838]
A_33_P3386467	2.3228	0.002	NR_024530	RPL23AP7	ribosomal protein L23a pseudogene 7	ref|NR_024530|ref|NR_024531|ref|NR_027055|ens|ENST00000423888	Homo sapiens ribosomal protein L23a pseudogene 7 (RPL23AP7), transcript variant 4, non-coding RNA [NR_024530]
A_33_P3340468	2.3247	0.032	ENST00000403304	CENPI	centromere protein I	ens|ENST00000403304|ens|ENST00000435570|tc|THC2630330|tc|THC2620023	centromere protein I [Source:HGNC Symbol;Acc:HGNC:3968] [ENST00000403304]
A_21_P0000168	2.3278	0.0008	NM_001206682	ATF7	activating transcription factor 7	ref|NM_001206682|ref|NM_001206683|ens|ENST00000591397|ens|ENST00000548118	Homo sapiens activating transcription factor 7 (ATF7), transcript variant 4, mRNA [NM_001206682]
A_23_P434919	2.3282	0.0004	NM_152304	RAB42	RAB42, member RAS oncogene family	ref|NM_152304|ref|NM_001193532|ens|ENST00000465518|ens|ENST00000373826	Homo sapiens RAB42, member RAS oncogene family (RAB42), transcript variant 2, mRNA [NM_152304]
A_23_P251421	2.3283	0.0009	NM_031942	CDCA7	cell division cycle associated 7	ref|NM_031942|ref|NM_145810|ens|ENST00000467411|ens|ENST00000347703	Homo sapiens cell division cycle associated 7 (CDCA7), transcript variant 1, mRNA [NM_031942]
A_32_P96719	2.3302	0.0153	NM_024745	SHCBP1	SHC SH2-domain binding protein 1	ref|NM_024745|ens|ENST00000303383|gb|AK055931|gb|BC000960	Homo sapiens SHC SH2-domain binding protein 1 (SHCBP1), mRNA [NM_024745]
A_32_P840463	2.3312	2.8923e-05	NM_001290117	TIMM23B	translocase of inner mitochondrial membrane 23 homolog B (yeast)	ref|NM_001290117|ref|NM_001290118|ref|NR_110767|ens|ENST00000478381	Homo sapiens translocase of inner mitochondrial membrane 23 homolog B (yeast) (TIMM23B), transcript variant 1, mRNA [NM_001290117]
A_23_P162746	2.3331	1.4722e-05	NM_015974	CRYL1	crystallin, lambda 1	ref|NM_015974|ens|ENST00000298248|ref|XM_005266415|gb|AK024041	Homo sapiens crystallin, lambda 1 (CRYL1), mRNA [NM_015974]
A_33_P3311775	2.3384	0.0064	NM_001013258	ZNF789	zinc finger protein 789	ref|NM_001013258|ens|ENST00000379724|ens|ENST00000465438|ens|ENST00000481108	Homo sapiens zinc finger protein 789 (ZNF789), transcript variant 2, mRNA [NM_001013258]
A_23_P202117	2.3393	0.0017	NR_046310	PCGF5	polycomb group ring finger 5	ref|NR_046310|ref|NR_046435|ens|ENST00000490164|gb|BC007377	Homo sapiens polycomb group ring finger 5 (PCGF5), transcript variant 3, non-coding RNA [NR_046310]
A_21_P0000115	2.3456	0.0015	NM_001190991	CNPY2	canopy FGF signaling regulator 2	ref|NM_001190991|ens|ENST00000553164|ens|ENST00000548013|ens|ENST00000547570	Homo sapiens canopy FGF signaling regulator 2 (CNPY2), transcript variant 2, mRNA [NM_001190991]
A_33_P3299834	2.3505	8.4333e-05	NM_002695	POLR2E	polymerase (RNA) II (DNA directed) polypeptide E, 25kDa	ref|NM_002695|ens|ENST00000615234|ens|ENST00000586746	Homo sapiens polymerase (RNA) II (DNA directed) polypeptide E, 25kDa (POLR2E), mRNA [NM_002695]
A_33_P3417313	2.3514	0.0297	NM_023078	PYCRL	pyrroline-5-carboxylate reductase-like	ref|NM_023078|ens|ENST00000447926|ens|ENST00000220966|ens|ENST00000616663	Homo sapiens pyrroline-5-carboxylate reductase-like (PYCRL), mRNA [NM_023078]
A_23_P18123	2.3561	0.003	NM_014932	NLGN1	neuroligin 1	ref|NM_014932|ens|ENST00000361589|gb|AB028993|tc|THC2473172	Homo sapiens neuroligin 1 (NLGN1), mRNA [NM_014932]
A_23_P112774	2.357	0.0241	NM_032611	PTP4A3	protein tyrosine phosphatase type IVA, member 3	ref|NM_032611|ref|NM_007079|ens|ENST00000520105|ens|ENST00000329397	Homo sapiens protein tyrosine phosphatase type IVA, member 3 (PTP4A3), transcript variant 1, mRNA [NM_032611]
A_23_P159539	2.3593	0.0006	NM_004192	ASMTL	acetylserotonin O-methyltransferase-like	ref|NM_004192|ref|NM_001173474|ref|NM_001173473|ens|ENST00000381333	Homo sapiens acetylserotonin O-methyltransferase-like (ASMTL), transcript variant 1, mRNA [NM_004192]
A_24_P113144	2.3606	0.0169	NM_024857	ATAD5	ATPase family, AAA domain containing 5	ref|NM_024857|ens|ENST00000321990|gb|AB527112|gb|BC148343	Homo sapiens ATPase family, AAA domain containing 5 (ATAD5), mRNA [NM_024857]
A_33_P3229256	2.3608	0.001	NM_014595	NT5C	5', 3'-nucleotidase, cytosolic	ref|NM_014595|ref|NM_001252377|ref|NR_045513|ens|ENST00000583655	Homo sapiens 5', 3'-nucleotidase, cytosolic (NT5C), transcript variant 1, mRNA [NM_014595]
A_33_P3317979	2.3609	0.0137	NM_001080467	MYO5B	myosin VB	ref|NM_001080467|ens|ENST00000285039|ref|XR_432412|gb|AB290160	Homo sapiens myosin VB (MYO5B), mRNA [NM_001080467]
A_21_P0000397	2.3624	0.0116	NR_003139	SCARNA18	small Cajal body-specific RNA 18	ref|NR_003139|gb|AM055742	Homo sapiens small Cajal body-specific RNA 18 (SCARNA18), guide RNA [NR_003139]
A_23_P10156	2.3731	0.0002	NM_024591	CHMP6	charged multivesicular body protein 6	ref|NM_024591|ens|ENST00000325167|gb|AK021811|gb|AK223187	Homo sapiens charged multivesicular body protein 6 (CHMP6), mRNA [NM_024591]
A_32_P231493	2.3749	0.0253	NR_047482	DOCK9-AS2	DOCK9 antisense RNA 2 (head to head)	ref|NR_047482|linc|lnc-UBAC2-1:1|gb|AF339771|tc|THC2694215	Homo sapiens DOCK9 antisense RNA 2 (head to head) (DOCK9-AS2), long non-coding RNA [NR_047482]
A_23_P49220	2.3773	0.0009	NM_014972	TCF25	transcription factor 25 (basic helix-loop-helix)	ref|NM_014972|ens|ENST00000563484|ens|ENST00000570116|ens|ENST00000263346	Homo sapiens transcription factor 25 (basic helix-loop-helix) (TCF25), mRNA [NM_014972]
A_33_P3352103	2.3786	8.0701e-05	NM_138794	LYPLAL1	lysophospholipase-like 1	ref|NM_138794|ref|NM_001300771|ref|NM_001300770|ref|NM_001300772	Homo sapiens lysophospholipase-like 1 (LYPLAL1), transcript variant 1, mRNA [NM_138794]
A_22_P00013922	2.3815	0.0065	ENST00000465509	HDX	highly divergent homeobox	ens|ENST00000465509|linc|lnc-RPS6KA6-1:1|tc|THC2684163	highly divergent homeobox [Source:HGNC Symbol;Acc:HGNC:26411] [ENST00000465509]
A_33_P3224324	2.382	0.0016	NM_001143836	NOX4	NADPH oxidase 4	ref|NM_001143836|ref|NM_001300995|ref|NM_001291926|ref|NM_016931	Homo sapiens NADPH oxidase 4 (NOX4), transcript variant NOX4B, mRNA [NM_001143836]
A_23_P23584	2.3848	0.0005	NM_020248	CTNNBIP1	catenin, beta interacting protein 1	ref|NM_020248|ref|NM_001012329|ens|ENST00000377263|ref|XM_006710779	Homo sapiens catenin, beta interacting protein 1 (CTNNBIP1), transcript variant 1, mRNA [NM_020248]
A_23_P152678	2.3964	8.6949e-05	NM_015681	B9D1	B9 protein domain 1	ref|NM_015681|ref|NM_001243475|ref|NM_001243473|ens|ENST00000477683	Homo sapiens B9 protein domain 1 (B9D1), transcript variant 2, mRNA [NM_015681]
A_33_P3333527	2.4012	0.003	NM_018116	MSTO1	misato 1, mitochondrial distribution and morphology regulator	ref|NM_018116|ref|NM_001256532|ref|NM_001256533|ref|NR_046292	Homo sapiens misato 1, mitochondrial distribution and morphology regulator (MSTO1), transcript variant 1, mRNA [NM_018116]
A_23_P64044	2.4014	0.0453	NM_178443	FERMT3	fermitin family member 3	ref|NM_178443|ref|NM_031471|ens|ENST00000540554|ens|ENST00000279227	Homo sapiens fermitin family member 3 (FERMT3), transcript variant URP2LF, mRNA [NM_178443]
A_33_P3421203	2.4027	0.0005	NR_024362	FAM86B3P	family with sequence similarity 86, member A pseudogene	ref|NR_024362|ens|ENST00000590591|linc|TCONS_l2_00028461|tc|THC2555894	Homo sapiens family with sequence similarity 86, member B3, pseudogene (FAM86B3P), transcript variant 1, non-coding RNA [NR_024362]
A_23_P93464	2.4051	0.0001	NM_000056	BCKDHB	branched chain keto acid dehydrogenase E1, beta polypeptide	ref|NM_000056|ens|ENST00000468520|ens|ENST00000356489|ref|XM_006715542	Homo sapiens branched chain keto acid dehydrogenase E1, beta polypeptide (BCKDHB), transcript variant 2, mRNA [NM_000056]
A_33_P3373765	2.4092	0.0291	NM_000797	DRD4	dopamine receptor D4	ref|NM_000797|ens|ENST00000611962|ens|ENST00000176183|gb|L12398	Homo sapiens dopamine receptor D4 (DRD4), mRNA [NM_000797]
A_33_P3279798	2.4124	0.0003	NM_015684	ATP5S	ATP synthase, H+ transporting, mitochondrial Fo complex, subunit s (factor B)	ref|NM_015684|ref|NM_001003805|ref|NM_001003803|ref|NR_033761	Homo sapiens ATP synthase, H+ transporting, mitochondrial Fo complex, subunit s (factor B) (ATP5S), transcript variant 3, mRNA [NM_015684]
A_33_P3356731	2.4136	0.0005	NM_015332	NUDCD3	NudC domain containing 3	ref|NM_015332|gb|AB028991|gb|AK025555|tc|THC2584553	Homo sapiens NudC domain containing 3 (NUDCD3), mRNA [NM_015332]
A_23_P152038	2.4152	0.0013	NM_052903	TUBGCP5	tubulin, gamma complex associated protein 5	ref|NM_052903|ref|NM_001102610|ens|ENST00000620238|ens|ENST00000620435	Homo sapiens tubulin, gamma complex associated protein 5 (TUBGCP5), transcript variant 1, mRNA [NM_052903]
A_33_P3235410	2.4191	0.001	BC027709	PTPLA	protein tyrosine phosphatase-like (proline instead of catalytic arginine), member A	gb|BC027709	Homo sapiens protein tyrosine phosphatase-like (proline instead of catalytic arginine), member A, mRNA (cDNA clone IMAGE:4304680), with apparent retained intron. [BC027709]
A_22_P00001621	2.4232	0.0303	NR_126411	SGMS1-AS1	SGMS1 antisense RNA 1	ref|NR_126411|linc|lnc-ASAH2B-2:1|linc|TCONS_l2_00003983|linc|TCONS_l2_00003054	Homo sapiens SGMS1 antisense RNA 1 (SGMS1-AS1), long non-coding RNA [NR_126411]
A_23_P12816	2.425	0.0019	NM_018063	HELLS	helicase, lymphoid-specific	ref|NM_018063|ref|NM_001289067|ref|NM_001289071|ref|NM_001289068	Homo sapiens helicase, lymphoid-specific (HELLS), transcript variant 1, mRNA [NM_018063]
A_21_P0011773	2.4269	0.0014	ENST00000492393	CENPBD1P1	CENPBD1 pseudogene 1	ens|ENST00000492393|ref|XR_428866|ref|XR_253604|ref|XR_254460	CENPBD1 pseudogene 1 [Source:HGNC Symbol;Acc:HGNC:28421] [ENST00000492393]
A_33_P3405966	2.4293	0.0042	NM_174963	ST3GAL3	ST3 beta-galactoside alpha-2,3-sialyltransferase 3	ref|NM_174963|ref|NM_174968|ref|NM_174971|ref|NM_174964	Homo sapiens ST3 beta-galactoside alpha-2,3-sialyltransferase 3 (ST3GAL3), transcript variant 1, mRNA [NM_174963]
A_23_P81121	2.4308	0.0006	NM_005033	EXOSC9	exosome component 9	ref|NM_005033|ref|NM_001034194|ens|ENST00000509980|ens|ENST00000503236	Homo sapiens exosome component 9 (EXOSC9), transcript variant 2, mRNA [NM_005033]
A_23_P170626	2.4323	0.0007	NM_001011667	CHCHD7	coiled-coil-helix-coiled-coil-helix domain containing 7	ref|NM_001011667|ref|NM_001011669|ref|NM_001011668|ref|NM_024300	Homo sapiens coiled-coil-helix-coiled-coil-helix domain containing 7 (CHCHD7), transcript variant 1, mRNA [NM_001011667]
A_23_P139687	2.4363	0.0196	NM_152321	ERP27	endoplasmic reticulum protein 27	ref|NM_152321|ref|NM_001300784|ens|ENST00000266397|ref|XM_005253302	Homo sapiens endoplasmic reticulum protein 27 (ERP27), transcript variant 1, mRNA [NM_152321]
A_24_P260639	2.4369	0.0201	NM_005320	HIST1H1D	histone cluster 1, H1d	ref|NM_005320|ens|ENST00000244534|gb|AK312845|gb|EU446961	Homo sapiens histone cluster 1, H1d (HIST1H1D), mRNA [NM_005320]
A_23_P35989	2.4395	0.0001	NM_139178	ALKBH3	alkB, alkylation repair homolog 3 (E. coli)	ref|NM_139178|ens|ENST00000530754|ens|ENST00000532962|ens|ENST00000302708	Homo sapiens alkB, alkylation repair homolog 3 (E. coli) (ALKBH3), mRNA [NM_139178]
A_23_P119254	2.4408	0.0028	NM_018154	ASF1B	anti-silencing function 1B histone chaperone	ref|NM_018154|ens|ENST00000263382|gb|AK001466|gb|AK001288	Homo sapiens anti-silencing function 1B histone chaperone (ASF1B), mRNA [NM_018154]
A_23_P61524	2.4437	0.0433	NM_022903	CCDC71	coiled-coil domain containing 71	ref|NM_022903|ens|ENST00000321895|gb|AK022862|gb|AK098658	Homo sapiens coiled-coil domain containing 71 (CCDC71), mRNA [NM_022903]
A_24_P109351	2.4523	0.0115	NM_001009814	VWA8	von Willebrand factor A domain containing 8	ref|NM_001009814|ens|ENST00000281496|ref|XM_006719792|gb|AK095155	Homo sapiens von Willebrand factor A domain containing 8 (VWA8), transcript variant 2, mRNA [NM_001009814]
A_19_P00806911	2.4577	0.0002	ENST00000607016	NUDT3	nudix (nucleoside diphosphate linked moiety X)-type motif 3	ens|ENST00000607016|linc|lnc-NUDT3-1:1|linc|TCONS_00012702|gb|AK026168	nudix (nucleoside diphosphate linked moiety X)-type motif 3 [Source:HGNC Symbol;Acc:HGNC:8050] [ENST00000607016]
A_23_P203920	2.4648	0.0152	NM_005086	SSPN	sarcospan	ref|NM_005086|ref|NM_001135823|ens|ENST00000242729|ens|ENST00000422622	Homo sapiens sarcospan (SSPN), transcript variant 1, mRNA [NM_005086]
A_24_P3804	2.4663	0.0251	NM_001039651	SAPCD1	suppressor APC domain containing 1	ref|NM_001039651|ref|NR_037846|ens|ENST00000548003|ens|ENST00000552302	Homo sapiens suppressor APC domain containing 1 (SAPCD1), mRNA [NM_001039651]
A_33_P3245321	2.4701	0.0014	NM_001012267	CENPP	centromere protein P	ref|NM_001012267|ref|NM_001286969|ref|NM_001286971|ens|ENST00000375576	Homo sapiens centromere protein P (CENPP), transcript variant 1, mRNA [NM_001012267]
A_33_P3367917	2.476	0.0289	NM_001282130	SSH2	slingshot protein phosphatase 2	ref|NM_001282130|ref|NM_001282131|ens|ENST00000324677|ens|ENST00000579040	Homo sapiens slingshot protein phosphatase 2 (SSH2), transcript variant 3, mRNA [NM_001282130]
A_24_P941268	2.4814	0.002	NM_007220	CA5B	carbonic anhydrase VB, mitochondrial	ref|NM_007220|ens|ENST00000318636|gb|AK057568|tc|THC2494899	Homo sapiens carbonic anhydrase VB, mitochondrial (CA5B), mRNA [NM_007220]
A_33_P3372840	2.4921	0.0461	NM_001033886	CXCL12	chemokine (C-X-C motif) ligand 12	ref|NM_001033886|ens|ENST00000374426|gb|AY644456|gb|AB385200	Homo sapiens chemokine (C-X-C motif) ligand 12 (CXCL12), transcript variant 3, mRNA [NM_001033886]
A_23_P376870	2.4925	0.0031	NM_174891	C14orf79	chromosome 14 open reading frame 79	ref|NM_174891|ens|ENST00000548641|ens|ENST00000547315|ens|ENST00000389964	Homo sapiens chromosome 14 open reading frame 79 (C14orf79), mRNA [NM_174891]
A_33_P3334448	2.4926	0.0273	NR_002324	SNORA62	small nucleolar RNA, H/ACA box 62	ref|NR_002324|ens|ENST00000495394|gb|L07383|gb|AK055991	Homo sapiens small nucleolar RNA, H/ACA box 62 (SNORA62), small nucleolar RNA [NR_002324]
A_19_P00813554	2.5068	0.0022	NR_027123	KTN1-AS1	KTN1 antisense RNA 1	ref|NR_027123|linc|lnc-TBPL2-1:2|linc|lnc-TBPL2-1:5|linc|lnc-TBPL2-1:3	Homo sapiens KTN1 antisense RNA 1 (KTN1-AS1), long non-coding RNA [NR_027123]
A_23_P112874	2.5078	0.0072	NM_004466	GPC5	glypican 5	ref|NM_004466|ens|ENST00000377067|gb|BC030584|gb|BC039730	Homo sapiens glypican 5 (GPC5), mRNA [NM_004466]
A_24_P225616	2.5186	0.0065	NM_001034	RRM2	ribonucleotide reductase M2	ref|NM_001034|ref|NM_001165931|ens|ENST00000360566|ens|ENST00000304567	Homo sapiens ribonucleotide reductase M2 (RRM2), transcript variant 2, mRNA [NM_001034]
A_32_P76035	2.5211	0.004	NM_033109	PNPT1	polyribonucleotide nucleotidyltransferase 1	ref|NM_033109|ens|ENST00000260604|ens|ENST00000447944|ens|ENST00000619878	Homo sapiens polyribonucleotide nucleotidyltransferase 1 (PNPT1), mRNA [NM_033109]
A_23_P57306	2.5252	0.0002	NM_005441	CHAF1B	chromatin assembly factor 1, subunit B (p60)	ref|NM_005441|gb|U20980|gb|AK092781|gb|BC021218	Homo sapiens chromatin assembly factor 1, subunit B (p60) (CHAF1B), mRNA [NM_005441]
A_33_P3343720	2.5295	0.0271	NM_005747	CELA3A	chymotrypsin-like elastase family, member 3A	ref|NM_005747|ens|ENST00000400271|ens|ENST00000290122|gb|AK308510	Homo sapiens chymotrypsin-like elastase family, member 3A (CELA3A), mRNA [NM_005747]
A_21_P0000161	2.536	1.3616e-05	NM_001204911	USB1	U6 snRNA biogenesis 1	ref|NM_001204911	Homo sapiens U6 snRNA biogenesis 1 (USB1), transcript variant 3, mRNA [NM_001204911]
A_24_P186379	2.5367	0.0001	NM_198472	FUOM	fucose mutarotase	ref|NM_198472|ref|NM_001301828|ref|NM_001098483|ref|NM_001301827	Homo sapiens fucose mutarotase (FUOM), transcript variant 2, mRNA [NM_198472]
A_24_P381199	2.5388	0.0473	NM_001003818	TRIM6	tripartite motif containing 6	ref|NM_001003818|ref|NM_058166|ref|NM_001198644|ref|NM_001198645	Homo sapiens tripartite motif containing 6 (TRIM6), transcript variant 1, mRNA [NM_001003818]
A_23_P11980	2.5416	0.0069	NM_001195831	CFAP57	cilia and flagella associated protein 57	ref|NM_001195831|ens|ENST00000610710|ref|XM_006710383|ref|XM_005270520	Homo sapiens cilia and flagella associated protein 57 (CFAP57), transcript variant 5, mRNA [NM_001195831]
A_33_P3250398	2.5428	0.0001	ENST00000503833	CTSZ	cathepsin Z	ens|ENST00000503833|gb|BC025419	cathepsin Z [Source:HGNC Symbol;Acc:HGNC:2547] [ENST00000503833]
A_23_P432360	2.5473	7.5618e-05	NM_000303	PMM2	phosphomannomutase 2	ref|NM_000303|ens|ENST00000567697|ens|ENST00000268261|ref|XM_005255374	Homo sapiens phosphomannomutase 2 (PMM2), mRNA [NM_000303]
A_23_P383278	2.5493	9.5831e-06	NM_023078	PYCRL	pyrroline-5-carboxylate reductase-like	ref|NM_023078|ens|ENST00000220966|ens|ENST00000616663|ref|XM_005251029	Homo sapiens pyrroline-5-carboxylate reductase-like (PYCRL), mRNA [NM_023078]
A_33_P3238171	2.5647	0.0054	NM_013373	ZDHHC8	zinc finger, DHHC-type containing 8	ref|NM_013373|ref|NM_001185024|ens|ENST00000334554|ens|ENST00000405930	Homo sapiens zinc finger, DHHC-type containing 8 (ZDHHC8), transcript variant 2, mRNA [NM_013373]
A_23_P65022	2.5737	0.0161	NM_000017	ACADS	acyl-CoA dehydrogenase, C-2 to C-3 short chain	ref|NM_000017|ref|NM_001302554|ens|ENST00000242592|gb|AB527081	Homo sapiens acyl-CoA dehydrogenase, C-2 to C-3 short chain (ACADS), transcript variant 1, mRNA [NM_000017]
A_33_P3336878	2.5758	0.0003	NM_024789	TMEM180	transmembrane protein 180	ref|NM_024789|ens|ENST00000369931|ens|ENST00000450947|ens|ENST00000238936	Homo sapiens transmembrane protein 180 (TMEM180), mRNA [NM_024789]
A_23_P376591	2.58	0.0038	NM_206808	CLYBL	citrate lyase beta like	ref|NM_206808|ens|ENST00000339105|ens|ENST00000376354|ref|XM_005254031	Homo sapiens citrate lyase beta like (CLYBL), transcript variant 1, mRNA [NM_206808]
A_33_P3339336	2.5824	0.0034	NR_024254	FAM86FP	family with sequence similarity 86, member A pseudogene	ref|NR_024254|linc|TCONS_l2_00006623|gb|AK026807|tc|THC2508632	Homo sapiens family with sequence similarity 86, member F, pseudogene (FAM86FP), non-coding RNA [NR_024254]
A_32_P101860	2.5908	0.0074	NM_001291586	TMEM106A	transmembrane protein 106A	ref|NM_001291586|ref|NM_145041|ref|NM_001291587|ref|NM_001291588	Homo sapiens transmembrane protein 106A (TMEM106A), transcript variant 1, mRNA [NM_001291586]
A_33_P3367201	2.6009	0.0036	NM_052845	MMAB	methylmalonic aciduria (cobalamin deficiency) cblB type	ref|NM_052845|ref|NR_038118|ens|ENST00000545712|tc|THC2635151	Homo sapiens methylmalonic aciduria (cobalamin deficiency) cblB type (MMAB), transcript variant 1, mRNA [NM_052845]
A_23_P377616	2.6028	8.6949e-05	ENST00000621399	CIRBP	cold inducible RNA binding protein	ens|ENST00000621399|ens|ENST00000590347|ens|ENST00000587169|ens|ENST00000593093	cold inducible RNA binding protein [Source:HGNC Symbol;Acc:HGNC:1982] [ENST00000621399]
A_23_P161615	2.6053	0.006	ENST00000534785	POLA2	polymerase (DNA directed), alpha 2, accessory subunit	ens|ENST00000534785|ens|ENST00000527618|ens|ENST00000527850|gb|AK307831	polymerase (DNA directed), alpha 2, accessory subunit [Source:HGNC Symbol;Acc:HGNC:30073] [ENST00000534785]
A_23_P119857	2.6133	0.0266	NM_001008237	TTC32	tetratricopeptide repeat domain 32	ref|NM_001008237|ens|ENST00000495698|ens|ENST00000333610|gb|HQ447476	Homo sapiens tetratricopeptide repeat domain 32 (TTC32), mRNA [NM_001008237]
A_33_P3491294	2.6179	0.0072	NM_015944	AMDHD2	amidohydrolase domain containing 2	ref|NM_015944|ens|ENST00000563145|ens|ENST00000293971|gb|AF132948	Homo sapiens amidohydrolase domain containing 2 (AMDHD2), transcript variant 1, mRNA [NM_015944]
A_33_P3212274	2.6182	0.0007	BC016059	F2R	coagulation factor II (thrombin) receptor	gb|BC016059|gb|BG744398	Homo sapiens coagulation factor II (thrombin) receptor, mRNA (cDNA clone IMAGE:4849569), with apparent retained intron. [BC016059]
A_24_P295010	2.6278	0.0024	NM_004155	SERPINB9	serpin peptidase inhibitor, clade B (ovalbumin), member 9	ref|NM_004155|ens|ENST00000380698|ref|XM_005249184|gb|BC002538	Homo sapiens serpin peptidase inhibitor, clade B (ovalbumin), member 9 (SERPINB9), mRNA [NM_004155]
A_21_P0000808	2.6299	0.0002	NR_038448	UBL7-AS1	UBL7 antisense RNA 1 (head to head)	ref|NR_038448|ref|NR_038449|ref|NR_120377|linc|lnc-ARID3B-3:1	Homo sapiens UBL7 antisense RNA 1 (head to head) (UBL7-AS1), transcript variant 1, long non-coding RNA [NR_038448]
A_33_P3237874	2.6352	0.0106	NM_001100620	TROAP	trophinin associated protein	ref|NM_001100620|ens|ENST00000380327|gb|BC011597|tc|THC2481969	Homo sapiens trophinin associated protein (TROAP), transcript variant 2, mRNA [NM_001100620]
A_23_P24535	2.6434	9.5831e-06	NM_017868	TTC12	tetratricopeptide repeat domain 12	ref|NM_017868|ens|ENST00000464224|ens|ENST00000496311|ens|ENST00000480233	Homo sapiens tetratricopeptide repeat domain 12 (TTC12), mRNA [NM_017868]
A_23_P215819	2.6512	0.0006	NM_024061	ZNF655	zinc finger protein 655	ref|NM_024061|ref|NM_001085367|ref|NM_001085366|ref|NM_001009958	Homo sapiens zinc finger protein 655 (ZNF655), transcript variant 2, mRNA [NM_024061]
A_33_P3252359	2.6561	0.0129	NM_203314	BDH1	3-hydroxybutyrate dehydrogenase, type 1	ref|NM_203314|ref|NM_004051|ref|NM_203315|ens|ENST00000392379	Homo sapiens 3-hydroxybutyrate dehydrogenase, type 1 (BDH1), transcript variant 3, mRNA [NM_203314]
A_33_P3420235	2.6574	3.3675e-05	ENST00000367534	ARPC5	actin related protein 2/3 complex, subunit 5, 16kDa	ens|ENST00000367534|tc|THC2592263	actin related protein 2/3 complex, subunit 5, 16kDa [Source:HGNC Symbol;Acc:HGNC:708] [ENST00000367534]
A_24_P942604	2.6639	1.1438e-05	NM_006306	SMC1A	structural maintenance of chromosomes 1A	ref|NM_006306|ref|NM_001281463|ens|ENST00000375340|ens|ENST00000322213	Homo sapiens structural maintenance of chromosomes 1A (SMC1A), transcript variant 1, mRNA [NM_006306]
A_24_P37441	2.6642	3.1094e-05	NM_002610	PDK1	pyruvate dehydrogenase kinase, isozyme 1	ref|NM_002610|ref|NM_001278549|ref|NR_103729|ens|ENST00000410055	Homo sapiens pyruvate dehydrogenase kinase, isozyme 1 (PDK1), transcript variant 2, mRNA [NM_002610]
A_22_P00022843	2.6773	0.0344	NR_046683	ST3GAL6-AS1	ST3GAL6 antisense RNA 1	ref|NR_046683|linc|lnc-DCBLD2-1:3|linc|lnc-DCBLD2-1:2	Homo sapiens ST3GAL6 antisense RNA 1 (ST3GAL6-AS1), long non-coding RNA [NR_046683]
A_33_P3570208	2.7481	0.0027	NR_036497	LPP-AS2	LPP antisense RNA 2	ref|NR_036497|gb|BC042414|gb|JX046915	Homo sapiens LPP antisense RNA 2 (LPP-AS2), long non-coding RNA [NR_036497]
A_21_P0000745	2.7559	0.0255	NR_038271	TTN-AS1	TTN antisense RNA 1	ref|NR_038271|linc|lnc-PLEKHA3-1:2|gb|AK094031|gb|AK093733	Homo sapiens TTN antisense RNA 1 (TTN-AS1), transcript variant 2, long non-coding RNA [NR_038271]
A_24_P412156	2.7635	0.0305	NM_000609	CXCL12	chemokine (C-X-C motif) ligand 12	ref|NM_000609|ref|NM_001277990|ens|ENST00000374429|gb|FB357022	Homo sapiens chemokine (C-X-C motif) ligand 12 (CXCL12), transcript variant 2, mRNA [NM_000609]
A_24_P73075	2.7761	0.0002	NM_017868	TTC12	tetratricopeptide repeat domain 12	ref|NM_017868|ens|ENST00000462711|ens|ENST00000464224|ens|ENST00000529221	Homo sapiens tetratricopeptide repeat domain 12 (TTC12), mRNA [NM_017868]
A_21_P0000039	2.7763	0.0019	NM_001164234	DDHD2	DDHD domain containing 2	ref|NM_001164234|ens|ENST00000519857|tc|THC2543136	Homo sapiens DDHD domain containing 2 (DDHD2), transcript variant 3, mRNA [NM_001164234]
A_33_P3339361	2.7984	0.0135	NM_199357	ARHGAP11A	Rho GTPase activating protein 11A	ref|NM_199357|gb|BC063444|gb|BQ027243|tc|THC2478379	Homo sapiens Rho GTPase activating protein 11A (ARHGAP11A), transcript variant 2, mRNA [NM_199357]
A_23_P160537	2.8115	0.0033	NM_024037	AUNIP	aurora kinase A and ninein interacting protein	ref|NM_024037|ens|ENST00000374298|gb|AK024326|tc|THC2601722	Homo sapiens aurora kinase A and ninein interacting protein (AUNIP), transcript variant 2, mRNA [NM_024037]
A_33_P3565787	2.8396	0.0374	NR_027329	PSMG3-AS1	PSMG3 antisense RNA 1 (head to head)	ref|NR_027329|ref|NR_027328|ens|ENST00000437964|ens|ENST00000437621	Homo sapiens PSMG3 antisense RNA 1 (head to head) (PSMG3-AS1), transcript variant 1, long non-coding RNA [NR_027329]
A_23_P143935	2.8605	0.0026	NM_025163	PIGZ	phosphatidylinositol glycan anchor biosynthesis, class Z	ref|NM_025163|ens|ENST00000412723|ref|XM_006713758|gb|AK022830	Homo sapiens phosphatidylinositol glycan anchor biosynthesis, class Z (PIGZ), mRNA [NM_025163]
A_33_P3401093	2.8645	0.0137	NM_174899	FBXO36	F-box protein 36	ref|NM_174899|ens|ENST00000283946|ref|XM_005246317|gb|AK123085	Homo sapiens F-box protein 36 (FBXO36), mRNA [NM_174899]
A_23_P373119	2.894	0.0003	NR_002165	HMGB3P1	high mobility group box 3 pseudogene 1	ref|NR_002165|ens|ENST00000393368|gb|BC103849|gb|BC103850	Homo sapiens high mobility group box 3 pseudogene 1 (HMGB3P1), non-coding RNA [NR_002165]
A_33_P3291176	2.9	2.5558e-06	NM_001017921	VMAC	vimentin-type intermediate filament associated coiled-coil protein	ref|NM_001017921|ens|ENST00000339485|gb|BC110802|gb|AK124162	Homo sapiens vimentin-type intermediate filament associated coiled-coil protein (VMAC), mRNA [NM_001017921]
A_23_P422981	2.9011	0.0003	NM_174899	FBXO36	F-box protein 36	ref|NM_174899|ens|ENST00000283946|ref|XM_005246317|gb|AK094911	Homo sapiens F-box protein 36 (FBXO36), mRNA [NM_174899]
A_23_P203475	2.9124	0.0067	NM_145040	PRKCDBP	protein kinase C, delta binding protein	ref|NM_145040|ens|ENST00000303927|ens|ENST00000532354|gb|AF339881	Homo sapiens protein kinase C, delta binding protein (PRKCDBP), mRNA [NM_145040]
A_23_P41664	2.9242	0.0003	NM_181506	LRRC70	leucine rich repeat containing 70	ref|NM_181506|ens|ENST00000334994|ens|ENST00000448151|ens|ENST00000413749	Homo sapiens leucine rich repeat containing 70 (LRRC70), mRNA [NM_181506]
A_23_P2041	2.9439	0.0298	NM_032867	MICALCL	MICAL C-terminal like	ref|NM_032867|ens|ENST00000256186|gb|AK027872|gb|BQ775663	Homo sapiens MICAL C-terminal like (MICALCL), mRNA [NM_032867]
A_32_P206899	2.9562	4.2503e-05	NM_020877	DNAH2	dynein, axonemal, heavy chain 2	ref|NM_020877|ens|ENST00000389173|ens|ENST00000572933|gb|AB040936	Homo sapiens dynein, axonemal, heavy chain 2 (DNAH2), transcript variant 1, mRNA [NM_020877]
A_33_P3366102	2.9644	0.0002	NM_001172428	KLHL7	kelch-like family member 7	ref|NM_001172428|ref|NR_033329|ens|ENST00000459661|ens|ENST00000491352	Homo sapiens kelch-like family member 7 (KLHL7), transcript variant 3, mRNA [NM_001172428]
A_23_P17811	2.9728	0.0034	NM_012429	SEC14L2	SEC14-like 2 (S. cerevisiae)	ref|NM_012429|ref|NM_001291932|ref|NM_001204204|ens|ENST00000620251	Homo sapiens SEC14-like 2 (S. cerevisiae) (SEC14L2), transcript variant 1, mRNA [NM_012429]
A_33_P3335865	2.9859	0.0418	NM_001006657	WDR35	WD repeat domain 35	ref|NM_001006657|ref|NM_020779|ens|ENST00000345530|ens|ENST00000281405	Homo sapiens WD repeat domain 35 (WDR35), transcript variant 1, mRNA [NM_001006657]
A_33_P3671291	2.9948	0.0051	AA378382	SNORA12	small nucleolar RNA, H/ACA box 12	gb|AA378382|tc|THC2764455	EST91069 Synovial sarcoma Homo sapiens cDNA 5' end, mRNA sequence [AA378382]
A_23_P215517	2.9957	7.9826e-06	NM_001172428	KLHL7	kelch-like family member 7	ref|NM_001172428|ref|NR_033329|ens|ENST00000479700|ens|ENST00000477076	Homo sapiens kelch-like family member 7 (KLHL7), transcript variant 3, mRNA [NM_001172428]
A_23_P17593	2.9982	0.0014	NM_001794	CDH4	cadherin 4, type 1, R-cadherin (retinal)	ref|NM_001794|ref|NM_001252339|ref|NM_001252338|ens|ENST00000614565	Homo sapiens cadherin 4, type 1, R-cadherin (retinal) (CDH4), transcript variant 1, mRNA [NM_001794]
A_33_P3351536	3.0397	0.038	NM_173174	PTK2B	protein tyrosine kinase 2 beta	ref|NM_173174|ref|NM_004103|ref|NM_173176|ref|NM_173175	Homo sapiens protein tyrosine kinase 2 beta (PTK2B), transcript variant 1, mRNA [NM_173174]
A_22_P00011886	3.0445	0.0184	ENST00000431149	PIGL	phosphatidylinositol glycan anchor biosynthesis, class L	ens|ENST00000431149|ens|ENST00000414755|linc|lnc-PIGL-1:1|linc|lnc-PIGL-1:2	phosphatidylinositol glycan anchor biosynthesis, class L [Source:HGNC Symbol;Acc:HGNC:8966] [ENST00000431149]
A_23_P217899	3.0858	2.197e-05	NM_030937	CCNL2	cyclin L2	ref|NM_030937|ens|ENST00000408952|ens|ENST00000480479|gb|AK000685	Homo sapiens cyclin L2 (CCNL2), transcript variant 1, mRNA [NM_030937]
A_23_P371410	3.0913	0.0001	NM_207578	PRKACB	protein kinase, cAMP-dependent, catalytic, beta	ref|NM_207578|ref|NM_001300915|ref|NM_001300916|ref|NM_001300917	Homo sapiens protein kinase, cAMP-dependent, catalytic, beta (PRKACB), transcript variant 3, mRNA [NM_207578]
A_33_P3233659	3.0957	9.5831e-06	NM_001104546	RPP30	ribonuclease P/MRP 30kDa subunit	ref|NM_001104546|ens|ENST00000470933|gb|AK095810|tc|THC2494360	Homo sapiens ribonuclease P/MRP 30kDa subunit (RPP30), transcript variant 1, mRNA [NM_001104546]
A_23_P92499	3.0969	0.0055	NM_003264	TLR2	toll-like receptor 2	ref|NM_003264|ens|ENST00000260010|ref|XM_005263193|ref|XM_005263194	Homo sapiens toll-like receptor 2 (TLR2), mRNA [NM_003264]
A_24_P205120	3.0984	0.0012	NM_199367	SPG7	spastic paraplegia 7 (pure and complicated autosomal recessive)	ref|NM_199367|ens|ENST00000341316|gb|BC007692|gb|BC015411	Homo sapiens spastic paraplegia 7 (pure and complicated autosomal recessive) (SPG7), transcript variant 2, mRNA [NM_199367]
A_23_P431388	3.1171	0.0002	NM_144569	SPOCD1	SPOC domain containing 1	ref|NM_144569|ref|NM_001281987|ref|NM_001281988|ens|ENST00000473361	Homo sapiens SPOC domain containing 1 (SPOCD1), transcript variant 1, mRNA [NM_144569]
A_23_P143774	3.1432	0.0023	NM_018995	MOV10L1	Mov10 RISC complex RNA helicase like 1	ref|NM_018995|ref|NM_001164104|ref|NM_001164106|ens|ENST00000545383	Homo sapiens Mov10 RISC complex RNA helicase like 1 (MOV10L1), transcript variant 1, mRNA [NM_018995]
A_23_P74449	3.1521	1.6086e-05	NM_032756	HPDL	4-hydroxyphenylpyruvate dioxygenase-like	ref|NM_032756|ens|ENST00000334815|gb|BC007293|tc|THC2464533	Homo sapiens 4-hydroxyphenylpyruvate dioxygenase-like (HPDL), mRNA [NM_032756]
A_21_P0001050	3.1752	0.0009	NR_046325	PCAT6	prostate cancer associated transcript 6 (non-protein coding)	ref|NR_046325|ref|NR_046326|linc|lnc-RP11-480I12.4.1-1:3|linc|lnc-RP11-480I12.4.1-4:1	Homo sapiens prostate cancer associated transcript 6 (non-protein coding) (PCAT6), transcript variant 1, long non-coding RNA [NR_046325]
A_33_P3258013	3.1826	7.4776e-05	NM_001270449	UBE3B	ubiquitin protein ligase E3B	ref|NM_001270449|ref|NM_001270451|ref|NM_001270450|ens|ENST00000340074	Homo sapiens ubiquitin protein ligase E3B (UBE3B), transcript variant 4, mRNA [NM_001270449]
A_24_P176714	3.1866	1.8639e-08	NM_015681	B9D1	B9 protein domain 1	ref|NM_015681|ref|NM_001243473|ens|ENST00000261499|ref|XM_005256607	Homo sapiens B9 protein domain 1 (B9D1), transcript variant 2, mRNA [NM_015681]
A_23_P27005	3.2079	0.0008	NM_024308	DHRS11	dehydrogenase/reductase (SDR family) member 11	ref|NM_024308|ens|ENST00000621143|ens|ENST00000617959|ens|ENST00000610443	Homo sapiens dehydrogenase/reductase (SDR family) member 11 (DHRS11), mRNA [NM_024308]
A_23_P357760	3.2123	5.0064e-05	ENST00000481340	ARSD	arylsulfatase D	ens|ENST00000481340|ens|ENST00000217890|ref|XM_005274516|gb|AF160499	arylsulfatase D [Source:HGNC Symbol;Acc:HGNC:717] [ENST00000481340]
A_23_P414252	3.2325	2.1521e-06	AK315670	SNX8	sorting nexin 8	gb|AK315670|gb|DQ892508|gb|DQ895722|gb|AK074544	Homo sapiens cDNA, FLJ96764, highly similar to Homo sapiens sorting nexin 8 (SNX8), mRNA. [AK315670]
A_32_P12327	3.2604	0.0002	NR_125363	USP46-AS1	USP46 antisense RNA 1	ref|NR_125363|ens|ENST00000503051|linc|lnc-RASL11B-5:1|tc|THC2658340	Homo sapiens USP46 antisense RNA 1 (USP46-AS1), long non-coding RNA [NR_125363]
A_33_P3353263	3.271	0.0048	ENST00000462299	CYB5RL	cytochrome b5 reductase-like	ens|ENST00000462299|gb|BC071735|tc|THC2479059|tc|THC2669936	cytochrome b5 reductase-like [Source:HGNC Symbol;Acc:HGNC:32220] [ENST00000462299]
A_23_P207811	3.283	6.2477e-06	NM_006451	PAIP1	poly(A) binding protein interacting protein 1	ref|NM_006451|ref|NM_182789|ref|NM_183323|ens|ENST00000306846	Homo sapiens poly(A) binding protein interacting protein 1 (PAIP1), transcript variant 1, mRNA [NM_006451]
A_33_P3779229	3.2845	0.0115	NM_001039547	GK5	glycerol kinase 5 (putative)	ref|NM_001039547|ref|NR_033289|ens|ENST00000392993|ens|ENST00000460515	Homo sapiens glycerol kinase 5 (putative) (GK5), transcript variant 1, mRNA [NM_001039547]
A_23_P430201	3.303	0.0021	NM_152446	CEP128	centrosomal protein 128kDa	ref|NM_152446|ens|ENST00000555265|ens|ENST00000281129|gb|AK056756	Homo sapiens centrosomal protein 128kDa (CEP128), mRNA [NM_152446]
A_33_P3404829	3.3035	0.0411	ENST00000475340	CFAP46	cilia and flagella associated protein 46	ens|ENST00000475340|gb|BC044661|tc|THC2485897	cilia and flagella associated protein 46 [Source:HGNC Symbol;Acc:HGNC:25247] [ENST00000475340]
A_23_P89422	3.3052	0.0021	NM_080282	ABCA10	ATP-binding cassette, sub-family A (ABC1), member 10	ref|NM_080282|ref|NR_002451|ens|ENST00000518929|ens|ENST00000523419	Homo sapiens ATP-binding cassette, sub-family A (ABC1), member 10 (ABCA10), mRNA [NM_080282]
A_22_P00013909	3.3698	0.0005	NM_001164277	SLC37A4	solute carrier family 37 (glucose-6-phosphate transporter), member 4	ref|NM_001164277|ref|NM_001467|ref|NM_001164280|ref|NM_001164278	Homo sapiens solute carrier family 37 (glucose-6-phosphate transporter), member 4 (SLC37A4), transcript variant 1, mRNA [NM_001164277]
A_21_P0002702	3.3707	0.0012	NR_109996	PRKAR2A-AS1	PRKAR2A antisense RNA 1	ref|NR_109996|ref|NR_109997|linc|lnc-ARIH2-1:5|linc|lnc-ARIH2-1:4	Homo sapiens PRKAR2A antisense RNA 1 (PRKAR2A-AS1), transcript variant 1, long non-coding RNA [NR_109996]
A_33_P3268507	3.379	0.0478	NM_001184816	CEACAM1	carcinoembryonic antigen-related cell adhesion molecule 1 (biliary glycoprotein)	ref|NM_001184816|ref|NM_001184813|ref|NM_001184815|ref|NM_001205344	Homo sapiens carcinoembryonic antigen-related cell adhesion molecule 1 (biliary glycoprotein) (CEACAM1), transcript variant 5, mRNA [NM_001184816]
A_24_P318593	3.3908	9.8667e-07	NM_138355	SCRN2	secernin 2	ref|NM_138355|ref|NM_001145023|ens|ENST00000579856|ens|ENST00000582459	Homo sapiens secernin 2 (SCRN2), transcript variant 1, mRNA [NM_138355]
A_23_P86100	3.4464	0.0017	NM_001007255	KLHDC9	kelch domain containing 9	ref|NM_001007255|ref|NM_152366|ref|NR_033386|ref|NR_033385	Homo sapiens kelch domain containing 9 (KLHDC9), transcript variant 2, mRNA [NM_001007255]
A_24_P602507	3.4472	8.6949e-05	NM_001013619	HYKK	hydroxylysine kinase	ref|NM_001013619|ref|NM_001083612|ens|ENST00000408962|ens|ENST00000563233	Homo sapiens hydroxylysine kinase (HYKK), transcript variant 1, mRNA [NM_001013619]
A_21_P0000823	3.4664	0.0361	NR_038879	PAXBP1-AS1	PAXBP1 antisense RNA 1	ref|NR_038879|linc|lnc-C21orf49-1:2|gb|BC038361|tc|THC2498850	Homo sapiens PAXBP1 antisense RNA 1 (PAXBP1-AS1), transcript variant 1, long non-coding RNA [NR_038879]
A_23_P24586	3.4967	0.0001	NM_032592	ACCS	1-aminocyclopropane-1-carboxylate synthase homolog (Arabidopsis)(non-functional)	ref|NM_032592|ref|NM_001127219|ens|ENST00000263776|ens|ENST00000527346	Homo sapiens 1-aminocyclopropane-1-carboxylate synthase homolog (Arabidopsis)(non-functional) (ACCS), transcript variant 1, mRNA [NM_032592]
A_23_P21363	3.5087	0.001	NM_024060	AHNAK	AHNAK nucleoprotein	ref|NM_024060|ens|ENST00000257247|gb|BC012477|gb|BC000926	Homo sapiens AHNAK nucleoprotein (AHNAK), transcript variant 2, mRNA [NM_024060]
A_33_P3315906	3.5263	0.0103	NM_032611	PTP4A3	protein tyrosine phosphatase type IVA, member 3	ref|NM_032611|ref|NM_007079|ens|ENST00000521578|ens|ENST00000520105	Homo sapiens protein tyrosine phosphatase type IVA, member 3 (PTP4A3), transcript variant 1, mRNA [NM_032611]
A_23_P120062	3.5501	0.0001	NM_003203	GCFC2	GC-rich sequence DNA-binding factor 2	ref|NM_003203|ref|NM_001201334|ens|ENST00000541687|ens|ENST00000321027	Homo sapiens GC-rich sequence DNA-binding factor 2 (GCFC2), transcript variant 1, mRNA [NM_003203]
A_33_P3286422	3.577	0.0002	NM_001018112	FANCA	Fanconi anemia, complementation group A	ref|NM_001018112|ens|ENST00000566889|gb|BC022498|gb|BC008979	Homo sapiens Fanconi anemia, complementation group A (FANCA), transcript variant 2, mRNA [NM_001018112]
A_32_P181297	3.5973	0.0033	NR_002330	ST7-AS1	ST7 antisense RNA 1	ref|NR_002330|linc|lnc-AC106873.4.1-1:1|gb|DJ031135|gb|AF400039	Homo sapiens ST7 antisense RNA 1 (ST7-AS1), antisense RNA [NR_002330]
A_23_P148308	3.6315	0.0006	NM_006743	RBM3	RNA binding motif (RNP1, RRM) protein 3	ref|NM_006743|ens|ENST00000489344|ens|ENST00000376755|ens|ENST00000466764	Homo sapiens RNA binding motif (RNP1, RRM) protein 3 (RBM3), mRNA [NM_006743]
A_21_P0013674	3.653	0.0418	NM_001244752	ANKRD18B	ankyrin repeat domain 18B	ref|NM_001244752|ref|NM_147195|ens|ENST00000354752|ens|ENST00000290943	Homo sapiens ankyrin repeat domain 18B (ANKRD18B), mRNA [NM_001244752]
A_33_P3402076	3.692	0.0006	ENST00000544271	BAD	BCL2-associated agonist of cell death	ens|ENST00000544271|gb|AK309150|tc|THC2562758	BCL2-associated agonist of cell death [Source:HGNC Symbol;Acc:HGNC:936] [ENST00000544271]
A_24_P175612	3.7149	0.0002	NM_178858	SFXN2	sideroflexin 2	ref|NM_178858|ens|ENST00000459894|ens|ENST00000480358|ref|XR_246067	Homo sapiens sideroflexin 2 (SFXN2), mRNA [NM_178858]
A_33_P3315779	3.817	0.0451	NM_001165136	HERC6	HECT and RLD domain containing E3 ubiquitin protein ligase family member 6	ref|NM_001165136|ref|NM_017912|ens|ENST00000273960|ens|ENST00000515365	Homo sapiens HECT and RLD domain containing E3 ubiquitin protein ligase family member 6 (HERC6), transcript variant 2, mRNA [NM_001165136]
A_24_P170753	3.8441	0.0009	ENST00000443539	EP400NL	EP400 N-terminal like	ens|ENST00000443539|ens|ENST00000392352|ens|ENST00000389560|gb|AK090610	EP400 N-terminal like [Source:HGNC Symbol;Acc:HGNC:26602] [ENST00000443539]
A_23_P404094	3.8951	0.0039	NR_027052	THAP7-AS1	THAP7 antisense RNA 1	ref|NR_027052|linc|lnc-LZTR1-1:2|linc|lnc-LZTR1-1:1|gb|BC065749	Homo sapiens THAP7 antisense RNA 1 (THAP7-AS1), transcript variant 2, long non-coding RNA [NR_027052]
A_33_P3339376	3.9014	8.5265e-06	BC110288	WIPF1	WAS/WASL interacting protein family, member 1	gb|BC110288|ens|ENST00000409415|tc|THC2477941	Homo sapiens WAS/WASL interacting protein family, member 1, mRNA (cDNA clone MGC:111041 IMAGE:5184105), complete cds. [BC110288]
A_24_P943815	3.9236	0.0427	NM_004650	PNPLA4	patatin-like phospholipase domain containing 4	ref|NM_004650|ref|NM_001142389|ref|NM_001172672|ens|ENST00000444736	Homo sapiens patatin-like phospholipase domain containing 4 (PNPLA4), transcript variant 1, mRNA [NM_004650]
A_23_P212400	3.9261	1.4722e-05	NM_012191	NAT6	N-acetyltransferase 6 (GCN5-related)	ref|NM_012191|ref|NM_001200016|ref|NM_001200018|ens|ENST00000443842	Homo sapiens N-acetyltransferase 6 (GCN5-related) (NAT6), transcript variant 1, mRNA [NM_012191]
A_23_P354175	3.9731	0.0006	NM_138385	TMEM129	transmembrane protein 129, E3 ubiquitin protein ligase	ref|NM_138385|ref|NM_001127266|ens|ENST00000382936|ref|XM_005248039	Homo sapiens transmembrane protein 129, E3 ubiquitin protein ligase (TMEM129), transcript variant 2, mRNA [NM_138385]
A_33_P3349827	4.005	0.0004	NM_006743	RBM3	RNA binding motif (RNP1, RRM) protein 3	ref|NM_006743|ens|ENST00000490127|ens|ENST00000491236|ens|ENST00000491240	Homo sapiens RNA binding motif (RNP1, RRM) protein 3 (RBM3), mRNA [NM_006743]
A_33_P3367301	4.0321	0.0143	NM_152219	GJD3	gap junction protein, delta 3, 31.9kDa	ref|NM_152219|gb|AK125254|tc|THC2476386|tc|THC2628997	Homo sapiens gap junction protein, delta 3, 31.9kDa (GJD3), mRNA [NM_152219]
A_23_P372988	4.0752	0.0103	NM_001134316	PRR22	proline rich 22	ref|NM_001134316|ens|ENST00000419421|gb|GQ129279|gb|BC008985	Homo sapiens proline rich 22 (PRR22), mRNA [NM_001134316]
A_33_P3676515	4.0791	0.0004	NR_027292	SSR4P1	signal sequence receptor, delta pseudogene 1	ref|NR_027292|ens|ENST00000599569|gb|BC004343|linc|TCONS_l2_00017303	Homo sapiens signal sequence receptor, delta pseudogene 1 (SSR4P1), non-coding RNA [NR_027292]
A_23_P392126	4.0819	1.745e-05	NM_001076680	LYRM9	LYR motif containing 9	ref|NM_001076680|ens|ENST00000379103|ref|XM_005257944|ref|XM_005257943	Homo sapiens LYR motif containing 9 (LYRM9), mRNA [NM_001076680]
A_22_P00023388	4.1669	0.0181	NR_110109	CASC18	cancer susceptibility candidate 18 (non-protein coding)	ref|NR_110109|ref|NR_110110|ref|NR_110108|ref|NR_110111	Homo sapiens cancer susceptibility candidate 18 (non-protein coding) (CASC18), transcript variant 1, long non-coding RNA [NR_110109]
A_23_P142322	4.1704	2.679e-05	NM_001280	CIRBP	cold inducible RNA binding protein	ref|NM_001280|ref|NM_001300829|ens|ENST00000593128|ens|ENST00000585630	Homo sapiens cold inducible RNA binding protein (CIRBP), transcript variant 1, mRNA [NM_001280]
A_23_P87310	4.2884	0.0186	NM_002315	LMO1	LIM domain only 1 (rhombotin 1)	ref|NM_002315|ref|NM_001270428|ref|NR_073006|ens|ENST00000335790	Homo sapiens LIM domain only 1 (rhombotin 1) (LMO1), transcript variant 1, mRNA [NM_002315]
A_24_P118231	4.3437	8.5265e-06	NM_001003803	ATP5S	ATP synthase, H+ transporting, mitochondrial Fo complex, subunit s (factor B)	ref|NM_001003803|ref|NR_033761|ens|ENST00000554951|ref|XM_005267538	Homo sapiens ATP synthase, H+ transporting, mitochondrial Fo complex, subunit s (factor B) (ATP5S), transcript variant 1, mRNA [NM_001003803]
A_33_P3361771	4.3727	0.0265	NM_003292	TPR	translocated promoter region, nuclear basket protein	ref|NM_003292|ens|ENST00000367478|tc|THC2681577	Homo sapiens translocated promoter region, nuclear basket protein (TPR), mRNA [NM_003292]
A_23_P155711	4.3733	0.0312	NM_018248	NEIL3	nei endonuclease VIII-like 3 (E. coli)	ref|NM_018248|ens|ENST00000264596|gb|AB079071|gb|BC025954	Homo sapiens nei endonuclease VIII-like 3 (E. coli) (NEIL3), mRNA [NM_018248]
A_24_P215240	4.78	0.0282	NM_145010	ENKUR	enkurin, TRPC channel interacting protein	ref|NM_145010|ref|NM_001270383|ref|NR_072992|ens|ENST00000376363	Homo sapiens enkurin, TRPC channel interacting protein (ENKUR), transcript variant 1, mRNA [NM_145010]
A_23_P139500	5.1334	0.0191	NM_030762	BHLHE41	basic helix-loop-helix family, member e41	ref|NM_030762|ens|ENST00000242728|gb|AY665467|gb|BC025968	Homo sapiens basic helix-loop-helix family, member e41 (BHLHE41), mRNA [NM_030762]
A_33_P3314659	5.1766	0.0386	NM_144722	SPEF2	sperm flagellar 2	ref|NM_144722|ens|ENST00000282469|tc|THC2687463	Homo sapiens sperm flagellar 2 (SPEF2), transcript variant 2, mRNA [NM_144722]
A_33_P3307957	5.2713	0.0023	NM_001122674	ABCD3	ATP-binding cassette, sub-family D (ALD), member 3	ref|NM_001122674|ens|ENST00000315713|gb|BT006644|gb|BC009712	Homo sapiens ATP-binding cassette, sub-family D (ALD), member 3 (ABCD3), transcript variant 2, mRNA [NM_001122674]
A_23_P212595	5.3357	0.0469	NM_014703	VPRBP	Vpr (HIV-1) binding protein	ref|NM_014703|ref|NM_001171904|ens|ENST00000504652|ens|ENST00000423656	Homo sapiens Vpr (HIV-1) binding protein (VPRBP), transcript variant 1, mRNA [NM_014703]
A_21_P0000019	5.5541	0.0039	NM_001146695	KDM4C	lysine (K)-specific demethylase 4C	ref|NM_001146695|ref|NM_001146696	Homo sapiens lysine (K)-specific demethylase 4C (KDM4C), transcript variant 3, mRNA [NM_001146695]
A_32_P60065	5.6195	0.0003	NM_004101	F2RL2	coagulation factor II (thrombin) receptor-like 2	ref|NM_004101|ref|NM_001256566|ens|ENST00000296641|gb|BX537386	Homo sapiens coagulation factor II (thrombin) receptor-like 2 (F2RL2), transcript variant 1, mRNA [NM_004101]
A_33_P3417620	5.6402	5.6467e-06	ENST00000380308	ZRSR2	zinc finger (CCCH type), RNA-binding motif and serine/arginine rich 2	ens|ENST00000380308|gb|BC065719|tc|THC2513797	zinc finger (CCCH type), RNA-binding motif and serine/arginine rich 2 [Source:HGNC Symbol;Acc:HGNC:23019] [ENST00000380308]
A_24_P114438	5.714	0.0024	NM_013341	OLA1	Obg-like ATPase 1	ref|NM_013341|ref|NM_001011708|ens|ENST00000284719|gb|AL136546	Homo sapiens Obg-like ATPase 1 (OLA1), transcript variant 1, mRNA [NM_013341]
A_32_P170925	6.0237	1.2387e-08	NM_052883	TXNRD3	thioredoxin reductase 3	ref|NM_052883|ref|NM_001173513|ens|ENST00000523403|ens|ENST00000524230	Homo sapiens thioredoxin reductase 3 (TXNRD3), transcript variant 1, mRNA [NM_052883]
A_23_P64611	6.046	0.015	NM_176798	P2RY6	pyrimidinergic receptor P2Y, G-protein coupled, 6	ref|NM_176798|ref|NM_001277204|ref|NM_176796|ref|NM_001277205	Homo sapiens pyrimidinergic receptor P2Y, G-protein coupled, 6 (P2RY6), transcript variant 2, mRNA [NM_176798]
A_22_P00005535	6.3181	0.0014	NR_029193	SH3RF3-AS1	SH3RF3 antisense RNA 1	ref|NR_029193|ens|ENST00000567491|linc|lnc-EDAR-2:1|gb|AF035291	Homo sapiens SH3RF3 antisense RNA 1 (SH3RF3-AS1), long non-coding RNA [NR_029193]
A_33_P3380126	6.4369	0.0308	NM_173855	MORN3	MORN repeat containing 3	ref|NM_173855|ens|ENST00000355329|ref|XM_005253869|gb|HQ448489	Homo sapiens MORN repeat containing 3 (MORN3), mRNA [NM_173855]
A_33_P3409665	6.4819	0.0072	NM_001007188	DEPDC5	DEP domain containing 5	ref|NM_001007188|ens|ENST00000400242|gb|BC057797|tc|THC2484539	Homo sapiens DEP domain containing 5 (DEPDC5), transcript variant 2, mRNA [NM_001007188]
A_33_P3217639	6.5919	0.0309	NM_001099667	ARMS2	age-related maculopathy susceptibility 2	ref|NM_001099667|ens|ENST00000528446|gb|BC066349|gb|BC090924	Homo sapiens age-related maculopathy susceptibility 2 (ARMS2), mRNA [NM_001099667]
A_32_P79483	6.6274	0.0138	NR_036487	FGF14-AS2	FGF14 antisense RNA 2	ref|NR_036487|ens|ENST00000606448|gb|BC033993|gb|AF339777	Homo sapiens FGF14 antisense RNA 2 (FGF14-AS2), long non-coding RNA [NR_036487]
A_33_P3382498	6.9325	0.0177	NM_001098612	SIGLEC14	sialic acid binding Ig-like lectin 14	ref|NM_001098612|ens|ENST00000360844|gb|AY854038|tc|THC2749227	Homo sapiens sialic acid binding Ig-like lectin 14 (SIGLEC14), mRNA [NM_001098612]
A_24_P115651	6.9544	0.0044	NM_145010	ENKUR	enkurin, TRPC channel interacting protein	ref|NM_145010|ref|NM_001270383|ref|NR_072993|ref|NR_072992	Homo sapiens enkurin, TRPC channel interacting protein (ENKUR), transcript variant 1, mRNA [NM_145010]
A_21_P0000410	7.096	0.0257	NR_003206	SNORD114-13	small nucleolar RNA, C/D box 114-13	ref|NR_003206	Homo sapiens small nucleolar RNA, C/D box 114-13 (SNORD114-13), small nucleolar RNA [NR_003206]
A_23_P330999	7.2368	5.2628e-06	NM_015979	MED23	mediator complex subunit 23	ref|NM_015979|ref|NM_001270521|ens|ENST00000354577|gb|AL136776	Homo sapiens mediator complex subunit 23 (MED23), transcript variant 2, mRNA [NM_015979]
A_24_P927325	7.4038	0.0015	NM_015531	C2CD3	C2 calcium-dependent domain containing 3	ref|NM_015531|ens|ENST00000313663|gb|AB231764|gb|AK125894	Homo sapiens C2 calcium-dependent domain containing 3 (C2CD3), transcript variant 2, mRNA [NM_015531]
A_24_P62800	7.702	0.0006	NM_018203	KLHDC8A	kelch domain containing 8A	ref|NM_018203|ref|NM_001271863|ref|NM_001271865|ref|NM_001271864	Homo sapiens kelch domain containing 8A (KLHDC8A), transcript variant 2, mRNA [NM_018203]
A_33_P3246763	7.7038	0.0468	NM_001166579	AANAT	aralkylamine N-acetyltransferase	ref|NM_001166579|ref|NM_001088|ref|NR_110548|ens|ENST00000250615	Homo sapiens aralkylamine N-acetyltransferase (AANAT), transcript variant 1, mRNA [NM_001166579]
A_33_P3217119	7.7601	2.1521e-06	NM_206837	OSCP1	organic solute carrier partner 1	ref|NM_206837|ens|ENST00000354267|ref|XM_005270463|gb|AF086535	Homo sapiens organic solute carrier partner 1 (OSCP1), transcript variant 2, mRNA [NM_206837]
A_33_P3305058	7.8238	0.0495	ENST00000451399	CUL9	cullin 9	ens|ENST00000451399|ens|ENST00000510282|gb|AK125228|gb|AK129649	cullin 9 [Source:HGNC Symbol;Acc:HGNC:15982] [ENST00000451399]
A_33_P3304170	8.0003	0.0144	NM_002649	PIK3CG	phosphatidylinositol-4,5-bisphosphate 3-kinase, catalytic subunit gamma	ref|NM_002649|ref|NM_001282426|ref|NM_001282427|ens|ENST00000496166	Homo sapiens phosphatidylinositol-4,5-bisphosphate 3-kinase, catalytic subunit gamma (PIK3CG), transcript variant 1, mRNA [NM_002649]
A_33_P3355208	8.1283	0.016	NM_001243745	CROT	carnitine O-octanoyltransferase	ref|NM_001243745|gb|BC006015	Homo sapiens carnitine O-octanoyltransferase (CROT), transcript variant 3, mRNA [NM_001243745]
A_21_P0000023	8.2047	0.0046	NM_001159749	RIOK2	RIO kinase 2	ref|NM_001159749|gb|AK225348	Homo sapiens RIO kinase 2 (RIOK2), transcript variant 2, mRNA [NM_001159749]
A_23_P204847	8.7255	0.026	NM_002298	LCP1	lymphocyte cytosolic protein 1 (L-plastin)	ref|NM_002298|ens|ENST00000323076|ens|ENST00000398576|ref|XM_005266374	Homo sapiens lymphocyte cytosolic protein 1 (L-plastin) (LCP1), mRNA [NM_002298]
A_33_P3606465	8.7398	0.0023	NR_033754	CBX3P2	chromobox homolog 3 pseudogene 2	ref|NR_033754|ens|ENST00000579647|gb|BC018088|tc|THC2604228	Homo sapiens chromobox homolog 3 pseudogene 2 (CBX3P2), non-coding RNA [NR_033754]
A_32_P88262	9.0094	0.0331	NM_020949	SLC7A14	solute carrier family 7, member 14	ref|NM_020949|ens|ENST00000231706|ref|XM_006713718|gb|AK094547	Homo sapiens solute carrier family 7, member 14 (SLC7A14), mRNA [NM_020949]
A_33_P3315243	9.1986	0.003	NM_001164257	PRR29	proline rich 29	ref|NM_001164257|ref|NM_001191030|ref|NM_001191029|ref|NM_001191031	Homo sapiens proline rich 29 (PRR29), transcript variant 2, mRNA [NM_001164257]
A_33_P3358745	9.2648	0.0215	NM_001093726	SEPP1	selenoprotein P, plasma, 1	ref|NM_001093726|ref|NM_001085486|ref|NM_005410|ens|ENST00000506577	Homo sapiens selenoprotein P, plasma, 1 (SEPP1), transcript variant 3, mRNA [NM_001093726]
A_23_P134384	9.299	0.0028	NM_014660	PHF14	PHD finger protein 14	ref|NM_014660|ref|NR_033435|ens|ENST00000403050|gb|AB018326	Homo sapiens PHD finger protein 14 (PHF14), transcript variant 2, mRNA [NM_014660]
A_33_P3407339	9.3844	0.0211	NM_206921	CEP85L	centrosomal protein 85kDa-like	ref|NM_206921|gb|AY313778|gb|BC110835|ens|ENST00000392500	Homo sapiens centrosomal protein 85kDa-like (CEP85L), transcript variant 2, mRNA [NM_206921]
A_33_P3351566	9.4782	0.0095	NM_001039481	ETNK1	ethanolamine kinase 1	ref|NM_001039481|ens|ENST00000335148|gb|BC006111|tc|THC2483329	Homo sapiens ethanolamine kinase 1 (ETNK1), transcript variant 2, mRNA [NM_001039481]
A_33_P3360412	9.7752	0.0078	NM_148920	PIGQ	phosphatidylinositol glycan anchor biosynthesis, class Q	ref|NM_148920|ref|NM_004204|ens|ENST00000409439|ens|ENST00000293874	Homo sapiens phosphatidylinositol glycan anchor biosynthesis, class Q (PIGQ), transcript variant 1, mRNA [NM_148920]
A_23_P137157	9.8803	0.0041	NM_002910	RENBP	renin binding protein	ref|NM_002910|ens|ENST00000442361|ens|ENST00000423624|ens|ENST00000393700	Homo sapiens renin binding protein (RENBP), mRNA [NM_002910]
A_23_P253451	10.3185	0.0292	NM_020949	SLC7A14	solute carrier family 7, member 14	ref|NM_020949|ens|ENST00000231706|ref|XM_006713718|gb|BC022968	Homo sapiens solute carrier family 7, member 14 (SLC7A14), mRNA [NM_020949]
A_24_P325046	10.7496	0.0031	ENST00000322831	ZCCHC7	zinc finger, CCHC domain containing 7	ens|ENST00000322831|gb|AK126219|gb|BC022434|tc|THC2488399	zinc finger, CCHC domain containing 7 [Source:HGNC Symbol;Acc:HGNC:26209] [ENST00000322831]
A_32_P103614	12.0025	0.0149	NR_046283	NEBL-AS1	NEBL antisense RNA 1	ref|NR_046283|ref|NR_046284|linc|lnc-MLLT10-1:2|linc|lnc-MLLT10-1:1	Homo sapiens NEBL antisense RNA 1 (NEBL-AS1), transcript variant 1, long non-coding RNA [NR_046283]
A_23_P253921	12.3376	0.048	NM_018651	ZKSCAN7	zinc finger with KRAB and SCAN domains 7	ref|NM_018651|ref|NM_001288590|ens|ENST00000273320|ref|XM_005265323	Homo sapiens zinc finger with KRAB and SCAN domains 7 (ZKSCAN7), transcript variant 1, mRNA [NM_018651]
A_23_P218002	12.3668	0.0012	NM_002728	PRG2	proteoglycan 2, bone marrow (natural killer cell activator, eosinophil granule major basic protein)	ref|NM_002728|ref|NM_001243245|ref|NM_001302927|ref|NM_001302926	Homo sapiens proteoglycan 2, bone marrow (natural killer cell activator, eosinophil granule major basic protein) (PRG2), transcript variant 1, mRNA [NM_002728]
A_23_P154379	13.0808	0.023	NM_003960	NAT8	N-acetyltransferase 8 (GCN5-related, putative)	ref|NM_003960|ens|ENST00000272425|gb|AB019551|gb|AB013094	Homo sapiens N-acetyltransferase 8 (GCN5-related, putative) (NAT8), mRNA [NM_003960]
A_24_P201381	14.6197	0.0069	NM_152429	FGFBP3	fibroblast growth factor binding protein 3	ref|NM_152429|ens|ENST00000311575|gb|AK075410|tc|THC2471921	Homo sapiens fibroblast growth factor binding protein 3 (FGFBP3), mRNA [NM_152429]
A_21_P0000040	14.7596	0.0013	NM_001164313	ZBTB24	zinc finger and BTB domain containing 24	ref|NM_001164313|gb|BC036731|tc|THC2479024	Homo sapiens zinc finger and BTB domain containing 24 (ZBTB24), transcript variant 2, mRNA [NM_001164313]
A_23_P4082	15.03	0.008	NM_006584	CCT6B	chaperonin containing TCP1, subunit 6B (zeta 2)	ref|NM_006584|ref|NM_001193529|ref|NM_001193530|ens|ENST00000436961	Homo sapiens chaperonin containing TCP1, subunit 6B (zeta 2) (CCT6B), transcript variant 1, mRNA [NM_006584]
A_23_P15889	15.5399	0.042	NM_182511	CBLN2	cerebellin 2 precursor	ref|NM_182511|ens|ENST00000581425|ens|ENST00000269503|ens|ENST00000585159	Homo sapiens cerebellin 2 precursor (CBLN2), mRNA [NM_182511]
A_23_P127406	19.4674	3.3587e-05	NM_018039	KDM4D	lysine (K)-specific demethylase 4D	ref|NM_018039|ens|ENST00000610872|ens|ENST00000536741|ens|ENST00000335080	Homo sapiens lysine (K)-specific demethylase 4D (KDM4D), mRNA [NM_018039]
A_33_P3285580	22.2246	0.0004	NM_145262	GLYCTK	glycerate kinase	ref|NM_145262|ref|NR_026699|ref|NR_026701|ref|NR_026700	Homo sapiens glycerate kinase (GLYCTK), transcript variant 1, mRNA [NM_145262]

## Sheet: 24h
id	FoldChange (37°C vs 40°C)	FDR_BH (37°C vs 40°C)	TargetID	GeneSymbol	GeneName	Accessions	Description
A_23_P149545	-40.4825	0.0002	NM_003528	HIST2H2BE	histone cluster 2, H2be	ref|NM_003528|ens|ENST00000369155|gb|AK093747|gb|M60756	Homo sapiens histone cluster 2, H2be (HIST2H2BE), mRNA [NM_003528]
A_23_P83838	-28.4637	0.015	NM_004056	CA8	carbonic anhydrase VIII	ref|NM_004056|gb|AK293999|gb|AY075022|gb|BC108929	Homo sapiens carbonic anhydrase VIII (CA8), mRNA [NM_004056]
A_21_P0014172	-22.0199	2.2789e-05	BC010926	HIST1H4H	histone cluster 1, H4h	gb|BC010926|tc|THC2472984|tc|THC2662914	Homo sapiens histone cluster 1, H4h, mRNA (cDNA clone IMAGE:4273904). [BC010926]
A_23_P161135	-18.8403	0.0332	NM_002303	LEPR	leptin receptor	ref|NM_002303|ens|ENST00000406510|gb|AB587571|gb|BC160009	Homo sapiens leptin receptor (LEPR), transcript variant 1, mRNA [NM_002303]
A_33_P3372069	-12.5964	0.0039	NM_182971	COX8C	cytochrome c oxidase subunit VIIIC	ref|NM_182971|ens|ENST00000620478|ens|ENST00000342144|gb|AY161004	Homo sapiens cytochrome c oxidase subunit VIIIC (COX8C), mRNA [NM_182971]
A_23_P167983	-11.4341	0.0036	ENST00000314088	HIST1H2AC	histone cluster 1, H2ac	ens|ENST00000314088|ens|ENST00000602637|ens|ENST00000377791|gb|BC050602	histone cluster 1, H2ac [Source:HGNC Symbol;Acc:HGNC:4733] [ENST00000314088]
A_23_P145238	-11.0629	2.2476e-05	NM_080593	HIST1H2BK	histone cluster 1, H2bk	ref|NM_080593|gb|BC000893|gb|BC051872|gb|BC064959	Homo sapiens histone cluster 1, H2bk (HIST1H2BK), mRNA [NM_080593]
A_33_P3254431	-9.0733	0.0248	AK054818	C1orf86	chromosome 1 open reading frame 86	gb|AK054818|tc|THC2491553	Homo sapiens cDNA FLJ30256 fis, clone BRACE2002458. [AK054818]
A_21_P0002595	-7.1902	0.0147	NM_001198593	STON1-GTF2A1L	STON1-GTF2A1L readthrough	ref|NM_001198593|linc|lnc-STON1-GTF2A1L-1:1|linc|lnc-STON1-GTF2A1L-1:2|gb|AK309740	Homo sapiens STON1-GTF2A1L readthrough (STON1-GTF2A1L), transcript variant 2, mRNA [NM_001198593]
A_23_P4714	-6.8939	0.0494	NM_006533	MIA	melanoma inhibitory activity	ref|NM_006533|ref|NM_001202553|ens|ENST00000263369|ens|ENST00000594436	Homo sapiens melanoma inhibitory activity (MIA), transcript variant 1, mRNA [NM_006533]
A_23_P5903	-6.3759	0.0133	NM_016354	SLCO4A1	solute carrier organic anion transporter family, member 4A1	ref|NM_016354|ens|ENST00000466961|ens|ENST00000497209|ens|ENST00000370507	Homo sapiens solute carrier organic anion transporter family, member 4A1 (SLCO4A1), mRNA [NM_016354]
A_23_P309381	-6.3736	5.755e-07	NM_001040874	HIST2H2AA4	histone cluster 2, H2aa4	ref|NM_001040874|ref|NM_003516|ens|ENST00000607355|gb|L19779	Homo sapiens histone cluster 2, H2aa4 (HIST2H2AA4), mRNA [NM_001040874]
A_23_P94879	-6.085	0.004	NM_000506	F2	coagulation factor II (thrombin)	ref|NM_000506|ens|ENST00000311907|gb|AJ972449|gb|AK222777	Homo sapiens coagulation factor II (thrombin) (F2), mRNA [NM_000506]
A_23_P500433	-5.5399	0.0415	NM_052813	CARD9	caspase recruitment domain family, member 9	ref|NM_052813|ref|NM_052814|ens|ENST00000485975|ens|ENST00000371732	Homo sapiens caspase recruitment domain family, member 9 (CARD9), transcript variant 1, mRNA [NM_052813]
A_24_P3783	-5.2307	0.0004	NM_003521	HIST1H2BM	histone cluster 1, H2bm	ref|NM_003521|ens|ENST00000621112|gb|BC067488|gb|BC066244	Homo sapiens histone cluster 1, H2bm (HIST1H2BM), mRNA [NM_003521]
A_23_P111041	-4.9301	0.0004	NM_003525	HIST1H2BI	histone cluster 1, H2bi	ref|NM_003525|ens|ENST00000377733|gb|EU446969|gb|BC101653	Homo sapiens histone cluster 1, H2bi (HIST1H2BI), mRNA [NM_003525]
A_23_P111132	-4.8045	4.9114e-05	NM_005345	HSPA1A	heat shock 70kDa protein 1A	ref|NM_005345|ens|ENST00000375651|ens|ENST00000400040|ens|ENST00000430065	Homo sapiens heat shock 70kDa protein 1A (HSPA1A), mRNA [NM_005345]
A_23_P15123	-4.5675	0.0002	NM_019116	UBFD1	ubiquitin family domain containing 1	ref|NM_019116|ens|ENST00000563366|ens|ENST00000566136|ens|ENST00000395878	Homo sapiens ubiquitin family domain containing 1 (UBFD1), mRNA [NM_019116]
A_19_P00323103	-4.4138	3.9343e-05	ENST00000602837	UBE2E3	ubiquitin-conjugating enzyme E2E 3	ens|ENST00000602837|ens|ENST00000602970|linc|lnc-ITGA4-2:1|linc|TCONS_00004960	ubiquitin-conjugating enzyme E2E 3 [Source:HGNC Symbol;Acc:HGNC:12479] [ENST00000602837]
A_23_P107116	-4.3692	0.0418	NM_007148	RNF112	ring finger protein 112	ref|NM_007148|linc|lnc-RNF112-1:1|ref|XM_006721571|ref|XM_006721572	Homo sapiens ring finger protein 112 (RNF112), mRNA [NM_007148]
A_24_P146211	-4.2939	0.0018	NM_021063	HIST1H2BD	histone cluster 1, H2bd	ref|NM_021063|ref|NM_138720|ens|ENST00000377777|ens|ENST00000289316	Homo sapiens histone cluster 1, H2bd (HIST1H2BD), transcript variant 1, mRNA [NM_021063]
A_33_P3415430	-3.939	0.0001	NM_005346	HSPA1B	heat shock 70kDa protein 1B	ref|NM_005346|ens|ENST00000545241|ens|ENST00000391548|ens|ENST00000375650	Homo sapiens heat shock 70kDa protein 1B (HSPA1B), mRNA [NM_005346]
A_21_P0006496	-3.675	0.0002	NM_001098411	GAGE2B	G antigen 2B	ref|NM_001098411|ref|NM_001474|ref|NM_001476|ref|NM_001098405	Homo sapiens G antigen 2B (GAGE2B), mRNA [NM_001098411]
A_22_P00001917	-3.6369	0.001	ENST00000481262	IVD	isovaleryl-CoA dehydrogenase	ens|ENST00000481262|ref|XR_243098|linc|lnc-BAHD1-1:2|linc|lnc-BAHD1-1:1	isovaleryl-CoA dehydrogenase [Source:HGNC Symbol;Acc:HGNC:6186] [ENST00000481262]
A_23_P93180	-3.6302	0.0055	NM_003526	HIST1H2BC	histone cluster 1, H2bc	ref|NM_003526|ens|ENST00000396984|ens|ENST00000314332|gb|AK312096	Homo sapiens histone cluster 1, H2bc (HIST1H2BC), mRNA [NM_003526]
A_23_P167997	-3.6078	0.0014	NM_003518	HIST1H2BG	histone cluster 1, H2bg	ref|NM_003518|ens|ENST00000541790|gb|AK311935|gb|AB590708	Homo sapiens histone cluster 1, H2bg (HIST1H2BG), mRNA [NM_003518]
A_33_P3271387	-3.5854	8.2721e-07	NM_138350	THAP3	THAP domain containing, apoptosis associated protein 3	ref|NM_138350|ens|ENST00000377627|gb|AK096217|gb|AF086370	Homo sapiens THAP domain containing, apoptosis associated protein 3 (THAP3), transcript variant 2, mRNA [NM_138350]
A_33_P3229083	-3.5009	0.0034	NM_080593	HIST1H2BK	histone cluster 1, H2bk	ref|NM_080593|ref|NM_003519|ref|NM_001024599|ref|NM_003520	Homo sapiens histone cluster 1, H2bk (HIST1H2BK), mRNA [NM_080593]
A_23_P16953	-3.4144	0.0092	NM_000867	HTR2B	5-hydroxytryptamine (serotonin) receptor 2B, G protein-coupled	ref|NM_000867|ens|ENST00000258400|ref|XM_006712482|ref|XM_005246520	Homo sapiens 5-hydroxytryptamine (serotonin) receptor 2B, G protein-coupled (HTR2B), mRNA [NM_000867]
A_32_P2452	-3.2877	0.0001	NM_175861	TMTC1	transmembrane and tetratricopeptide repeat containing 1	ref|NM_175861|ref|NM_001193451|ens|ENST00000256062|ref|XM_005253498	Homo sapiens transmembrane and tetratricopeptide repeat containing 1 (TMTC1), transcript variant 2, mRNA [NM_175861]
A_23_P8013	-3.2654	0.0027	NM_003519	HIST1H2BL	histone cluster 1, H2bl	ref|NM_003519|ens|ENST00000377401|gb|BC093759|gb|BC093761	Homo sapiens histone cluster 1, H2bl (HIST1H2BL), mRNA [NM_003519]
A_23_P366216	-3.2513	0.0023	NM_003524	HIST1H2BH	histone cluster 1, H2bh	ref|NM_003524|gb|BC096116|gb|BC096117|gb|BC096118	Homo sapiens histone cluster 1, H2bh (HIST1H2BH), mRNA [NM_003524]
A_23_P129695	-3.2359	0.0034	NM_138440	VASN	vasorin	ref|NM_138440|ens|ENST00000304735|ens|ENST00000622615|gb|AY358298	Homo sapiens vasorin (VASN), mRNA [NM_138440]
A_23_P128375	-3.2357	0.0281	NM_032829	FAM222A	family with sequence similarity 222, member A	ref|NM_032829|ens|ENST00000358906|ens|ENST00000538780|ref|XM_005253970	Homo sapiens family with sequence similarity 222, member A (FAM222A), mRNA [NM_032829]
A_23_P170378	-3.2199	0.0277	NR_003921	PMCHL1	pro-melanin-concentrating hormone-like 1, pseudogene	ref|NR_003921|ens|ENST00000423102|ens|ENST00000457791|ens|ENST00000610574	Homo sapiens pro-melanin-concentrating hormone-like 1, pseudogene (PMCHL1), non-coding RNA [NR_003921]
A_23_P368996	-3.1868	0.0029	NM_198075	LRRC56	leucine rich repeat containing 56	ref|NM_198075|ens|ENST00000611111|ens|ENST00000270115|ref|XM_006718132	Homo sapiens leucine rich repeat containing 56 (LRRC56), mRNA [NM_198075]
A_33_P3237729	-3.1807	0.0084	NM_003687	PDLIM4	PDZ and LIM domain 4	ref|NM_003687|ref|NM_001131027|ens|ENST00000253754|gb|AF153882	Homo sapiens PDZ and LIM domain 4 (PDLIM4), transcript variant 1, mRNA [NM_003687]
A_23_P428184	-3.1766	3.8498e-05	NM_021065	HIST1H2AD	histone cluster 1, H2ad	ref|NM_021065|ens|ENST00000341023|gb|CR541999|gb|AK312127	Homo sapiens histone cluster 1, H2ad (HIST1H2AD), mRNA [NM_021065]
A_23_P59069	-3.1662	0.0023	NM_003527	HIST1H2BO	histone cluster 1, H2bo	ref|NM_003527|gb|BC106720|tc|THC2484237|tc|THC2702570	Homo sapiens histone cluster 1, H2bo (HIST1H2BO), mRNA [NM_003527]
A_33_P3502037	-3.1057	0.0012	NM_012124	CHORDC1	cysteine and histidine-rich domain (CHORD) containing 1	ref|NM_012124|ref|NM_001144073|ref|NR_026659|ens|ENST00000581139	Homo sapiens cysteine and histidine-rich domain (CHORD) containing 1 (CHORDC1), transcript variant 1, mRNA [NM_012124]
A_23_P154962	-3.076	0.0082	NM_015672	RIMBP3	RIMS binding protein 3	ref|NM_015672|ref|NM_001128633|ref|NM_001128635|ens|ENST00000433039	Homo sapiens RIMS binding protein 3 (RIMBP3), mRNA [NM_015672]
A_33_P3344204	-3.0742	0.0408	NM_024786	ZDHHC11	zinc finger, DHHC-type containing 11	ref|NM_024786|ens|ENST00000283441|ens|ENST00000424784|ens|ENST00000503758	Homo sapiens zinc finger, DHHC-type containing 11 (ZDHHC11), mRNA [NM_024786]
A_33_P3404032	-3.0625	0.0015	NM_033445	HIST3H2A	histone cluster 3, H2a	ref|NM_033445|ens|ENST00000366695|gb|AK311930|gb|BC001193	Homo sapiens histone cluster 3, H2a (HIST3H2A), mRNA [NM_033445]
A_23_P351275	-2.9785	3.9343e-05	NM_001287426	UPP1	uridine phosphorylase 1	ref|NM_001287426|ref|NM_003364|ens|ENST00000416681|ens|ENST00000436673	Homo sapiens uridine phosphorylase 1 (UPP1), transcript variant 3, mRNA [NM_001287426]
A_23_P138805	-2.9194	0.0005	NM_012124	CHORDC1	cysteine and histidine-rich domain (CHORD) containing 1	ref|NM_012124|ref|NM_001144073|ref|NR_026659|ens|ENST00000533724	Homo sapiens cysteine and histidine-rich domain (CHORD) containing 1 (CHORDC1), transcript variant 1, mRNA [NM_012124]
A_23_P165608	-2.9092	0.0002	NM_004263	SEMA4F	sema domain, immunoglobulin domain (Ig), transmembrane domain (TM) and short cytoplasmic domain, (semaphorin) 4F	ref|NM_004263|ref|NM_001271662|ref|NM_001271661|ref|NR_073399	Homo sapiens sema domain, immunoglobulin domain (Ig), transmembrane domain (TM) and short cytoplasmic domain, (semaphorin) 4F (SEMA4F), transcript variant 1, mRNA [NM_004263]
A_22_P00016024	-2.8971	0.0491	ENST00000424151	BET1	Bet1 golgi vesicular membrane trafficking protein	ens|ENST00000424151|linc|lnc-TFPI2-1:1	Bet1 golgi vesicular membrane trafficking protein [Source:HGNC Symbol;Acc:HGNC:14562] [ENST00000424151]
A_33_P3332955	-2.8911	0.0041	NM_016509	CLEC1B	C-type lectin domain family 1, member B	ref|NM_016509|ref|NM_001099431|ens|ENST00000348658|ens|ENST00000298527	Homo sapiens C-type lectin domain family 1, member B (CLEC1B), transcript variant 1, mRNA [NM_016509]
A_33_P3422822	-2.8626	0.0001	NM_020435	GJC2	gap junction protein, gamma 2, 47kDa	ref|NM_020435|ens|ENST00000366714|gb|BC089439	Homo sapiens gap junction protein, gamma 2, 47kDa (GJC2), mRNA [NM_020435]
A_23_P165707	-2.8228	0.0049	NM_174898	LYG1	lysozyme G-like 1	ref|NM_174898|ens|ENST00000409448|ens|ENST00000308528|ref|XM_005263869	Homo sapiens lysozyme G-like 1 (LYG1), mRNA [NM_174898]
A_23_P337270	-2.8199	0.0031	ENST00000383771	NEK10	NIMA-related kinase 10	ens|ENST00000383771|ref|XM_006712997|ref|XM_006712995|ref|XM_006712996	NIMA-related kinase 10 [Source:HGNC Symbol;Acc:HGNC:18592] [ENST00000383771]
A_23_P321223	-2.7855	0.0158	NM_002674	PMCH	pro-melanin-concentrating hormone	ref|NM_002674|ens|ENST00000329406|gb|M57703|gb|BC018048	Homo sapiens pro-melanin-concentrating hormone (PMCH), mRNA [NM_002674]
A_24_P380679	-2.7812	0.0294	NM_182597	LSMEM1	leucine-rich single-pass membrane protein 1	ref|NM_182597|ref|NM_001134468|ens|ENST00000312849|ref|XM_006715931	Homo sapiens leucine-rich single-pass membrane protein 1 (LSMEM1), transcript variant 1, mRNA [NM_182597]
A_23_P88119	-2.771	1.2146e-05	NM_006644	HSPH1	heat shock 105kDa/110kDa protein 1	ref|NM_006644|ref|NM_001286503|ref|NM_001286504|ref|NM_001286505	Homo sapiens heat shock 105kDa/110kDa protein 1 (HSPH1), transcript variant 1, mRNA [NM_006644]
A_33_P3395971	-2.734	0.0076	NM_145232	CTU1	cytosolic thiouridylase subunit 1	ref|NM_145232|ens|ENST00000421832|tc|THC2605436	Homo sapiens cytosolic thiouridylase subunit 1 (CTU1), mRNA [NM_145232]
A_32_P199252	-2.7182	1.7238e-05	NM_001017963	HSP90AA1	heat shock protein 90kDa alpha (cytosolic), class A member 1	ref|NM_001017963|ref|NM_005348|ens|ENST00000530115|ens|ENST00000557089	Homo sapiens heat shock protein 90kDa alpha (cytosolic), class A member 1 (HSP90AA1), transcript variant 1, mRNA [NM_001017963]
A_23_P38206	-2.7081	0.0073	NM_032356	NAA38	N(alpha)-acetyltransferase 38, NatC auxiliary subunit	ref|NM_032356|ens|ENST00000333775|ens|ENST00000570555|ref|XM_005256823	Homo sapiens N(alpha)-acetyltransferase 38, NatC auxiliary subunit (NAA38), mRNA [NM_032356]
A_23_P70547	-2.6819	0.003	NM_005527	HSPA1L	heat shock 70kDa protein 1-like	ref|NM_005527|ens|ENST00000375654|ens|ENST00000383390|ens|ENST00000417601	Homo sapiens heat shock 70kDa protein 1-like (HSPA1L), mRNA [NM_005527]
A_33_P3348752	-2.6694	0.0001	NM_006644	HSPH1	heat shock 105kDa/110kDa protein 1	ref|NM_006644|ref|NM_001286503|ref|NM_001286504|ref|NM_001286505	Homo sapiens heat shock 105kDa/110kDa protein 1 (HSPH1), transcript variant 1, mRNA [NM_006644]
A_32_P197825	-2.6409	0.0385	NM_001032392	PLGLB1	plasminogen-like B1	ref|NM_001032392|ref|NM_002665|ref|NM_001168338|ref|NM_000301	Homo sapiens plasminogen-like B1 (PLGLB1), mRNA [NM_001032392]
A_33_P3214481	-2.6375	0.0008	NM_001142595	P4HA1	prolyl 4-hydroxylase, alpha polypeptide I	ref|NM_001142595|ref|NM_000917|ref|NM_001017962|ref|NM_001142596	Homo sapiens prolyl 4-hydroxylase, alpha polypeptide I (P4HA1), transcript variant 3, mRNA [NM_001142595]
A_23_P144071	-2.6345	0.009	NM_000094	COL7A1	collagen, type VII, alpha 1	ref|NM_000094|ens|ENST00000466591|ens|ENST00000328333|ens|ENST00000487017	Homo sapiens collagen, type VII, alpha 1 (COL7A1), mRNA [NM_000094]
A_33_P3257503	-2.6313	0.0001	NR_110923	SVIL-AS1	SVIL antisense RNA 1	ref|NR_110923|ref|NR_110924|ref|NR_003930|linc|lnc-LYZL1-3:6	Homo sapiens SVIL antisense RNA 1 (SVIL-AS1), transcript variant 4, long non-coding RNA [NR_110923]
A_33_P3849600	-2.6137	2.2476e-05	M30627	HSP90AA2P	heat shock protein 90kDa alpha (cytosolic), class A member 2, pseudogene	gb|M30627	Human heat shock protein 86 mRNA, 5'end. [M30627]
A_33_P3247624	-2.5827	0.0025	NM_001029874	REP15	RAB15 effector protein	ref|NM_001029874|ens|ENST00000310791|tc|THC2479065	Homo sapiens RAB15 effector protein (REP15), mRNA [NM_001029874]
A_33_P3387493	-2.5502	0.0138	NM_001271682	FTH1P18	ferritin, heavy polypeptide 1 pseudogene 18	ref|NM_001271682	Homo sapiens ferritin, heavy polypeptide 1 pseudogene 18 (FTH1P18), mRNA [NM_001271682]
A_23_P200801	-2.5296	0.0015	NM_001002811	PDE4DIP	phosphodiesterase 4D interacting protein	ref|NM_001002811|ref|NM_001002812|ens|ENST00000313431|ens|ENST00000369351	Homo sapiens phosphodiesterase 4D interacting protein (PDE4DIP), transcript variant 5, mRNA [NM_001002811]
A_23_P64860	-2.5232	0.0143	NM_003006	SELPLG	selectin P ligand	ref|NM_003006|ref|NM_001206609|ens|ENST00000550948|ref|XM_005269076	Homo sapiens selectin P ligand (SELPLG), transcript variant 2, mRNA [NM_003006]
A_23_P120812	-2.5061	0.0029	NM_020070	IGLL1	immunoglobulin lambda-like polypeptide 1	ref|NM_020070|ref|NR_029395|ens|ENST00000330377|ens|ENST00000412472	Homo sapiens immunoglobulin lambda-like polypeptide 1 (IGLL1), transcript variant 1, mRNA [NM_020070]
A_33_P3407985	-2.5015	0.001	NM_001195386	TMEM99	transmembrane protein 99	ref|NM_001195386|ref|NM_145274|ref|NM_001195387|ens|ENST00000301665	Homo sapiens transmembrane protein 99 (TMEM99), transcript variant 1, mRNA [NM_001195386]
A_24_P415280	-2.5014	0.0039	NM_018144	SEC61A2	Sec61 alpha 2 subunit (S. cerevisiae)	ref|NM_018144|ref|NM_001142628|ens|ENST00000298428|ens|ENST00000304267	Homo sapiens Sec61 alpha 2 subunit (S. cerevisiae) (SEC61A2), transcript variant 1, mRNA [NM_018144]
A_32_P71788	-2.4959	0.0103	NM_002014	FKBP4	FK506 binding protein 4, 59kDa	ref|NM_002014|ens|ENST00000543037|ens|ENST00000001008|ens|ENST00000507284	Homo sapiens FK506 binding protein 4, 59kDa (FKBP4), mRNA [NM_002014]
A_22_P00017844	-2.4697	0.0164	NR_126534	ZCCHC2	zinc finger, CCHC domain containing 2	ref|NR_126534|ens|ENST00000585873|ens|ENST00000590840|linc|lnc-ZCCHC2-1:1	Homo sapiens zinc finger, CCHC domain containing 2 (ZCCHC2), transcript variant 2, non-coding RNA [NR_126534]
A_23_P203957	-2.469	0.0329	NM_175861	TMTC1	transmembrane and tetratricopeptide repeat containing 1	ref|NM_175861|ref|NM_001193451|ens|ENST00000319685|ens|ENST00000552925	Homo sapiens transmembrane and tetratricopeptide repeat containing 1 (TMTC1), transcript variant 2, mRNA [NM_175861]
A_23_P324340	-2.4531	0.0148	NM_033510	DISP2	dispatched homolog 2 (Drosophila)	ref|NM_033510|ens|ENST00000267889|gb|AK096153|gb|AB051529	Homo sapiens dispatched homolog 2 (Drosophila) (DISP2), mRNA [NM_033510]
A_24_P294821	-2.4497	0.0349	NM_003898	SYNJ2	synaptojanin 2	ref|NM_003898|ref|NM_001178088|ens|ENST00000367122|ens|ENST00000367112	Homo sapiens synaptojanin 2 (SYNJ2), transcript variant 1, mRNA [NM_003898]
A_23_P30363	-2.4406	0.0342	NM_004199	P4HA2	prolyl 4-hydroxylase, alpha polypeptide II	ref|NM_004199|ref|NM_001017973|ref|NM_001142599|ref|NM_001142598	Homo sapiens prolyl 4-hydroxylase, alpha polypeptide II (P4HA2), transcript variant 1, mRNA [NM_004199]
A_33_P3221999	-2.4315	0.0401	NM_001165958	GSDMB	gasdermin B	ref|NM_001165958|ref|NM_001042471|ref|NM_018530|ref|NM_001165959	Homo sapiens gasdermin B (GSDMB), transcript variant 3, mRNA [NM_001165958]
A_23_P79488	-2.43	0.0059	NM_172311	STON1-GTF2A1L	STON1-GTF2A1L readthrough	ref|NM_172311|ref|NM_001198594|ref|NM_006872|ref|NM_001193487	Homo sapiens STON1-GTF2A1L readthrough (STON1-GTF2A1L), transcript variant 1, mRNA [NM_172311]
A_24_P208737	-2.4154	0.0004	NR_073566	GHRLOS	ghrelin opposite strand/antisense RNA	ref|NR_073566|ref|NR_024145|ref|NR_073567|ref|NR_073568	Homo sapiens ghrelin opposite strand/antisense RNA (GHRLOS), transcript variant 5, long non-coding RNA [NR_073566]
A_33_P3665777	-2.4099	2.2476e-05	NM_001017963	HSP90AA1	heat shock protein 90kDa alpha (cytosolic), class A member 1	ref|NM_001017963|ref|NM_005348|ens|ENST00000334701|ens|ENST00000216281	Homo sapiens heat shock protein 90kDa alpha (cytosolic), class A member 1 (HSP90AA1), transcript variant 1, mRNA [NM_001017963]
A_23_P350555	-2.4091	7.7122e-06	NM_144659	TCP10L	t-complex 10-like	ref|NM_144659|ens|ENST00000491828|ens|ENST00000300258|gb|BC022024	Homo sapiens t-complex 10-like (TCP10L), mRNA [NM_144659]
A_23_P406227	-2.4018	0.0305	NR_024399	SNAI3-AS1	SNAI3 antisense RNA 1	ref|NR_024399|linc|lnc-CTU2-6:7|linc|lnc-CTU2-6:1|gb|AY203928	Homo sapiens SNAI3 antisense RNA 1 (SNAI3-AS1), transcript variant 2, long non-coding RNA [NR_024399]
A_23_P162874	-2.3978	3.8498e-05	NM_005348	HSP90AA1	heat shock protein 90kDa alpha (cytosolic), class A member 1	ref|NM_005348|ref|NM_001017963|ens|ENST00000554401|ens|ENST00000334701	Homo sapiens heat shock protein 90kDa alpha (cytosolic), class A member 1 (HSP90AA1), transcript variant 2, mRNA [NM_005348]
A_33_P3299319	-2.395	0.001	NM_001136137	RPL28	ribosomal protein L28	ref|NM_001136137|ens|ENST00000560881|tc|THC2571967|tc|THC2502611	Homo sapiens ribosomal protein L28 (RPL28), transcript variant 5, mRNA [NM_001136137]
A_24_P390495	-2.3847	0.0083	ENST00000006053	CX3CL1	chemokine (C-X3-C motif) ligand 1	ens|ENST00000006053|gb|AB209037|gb|U84487|gb|GU047346	chemokine (C-X3-C motif) ligand 1 [Source:HGNC Symbol;Acc:HGNC:10647] [ENST00000006053]
A_23_P748	-2.3838	0.0034	NM_006147	IRF6	interferon regulatory factor 6	ref|NM_006147|ref|NM_001206696|ens|ENST00000367021|ens|ENST00000542854	Homo sapiens interferon regulatory factor 6 (IRF6), transcript variant 1, mRNA [NM_006147]
A_33_P3420078	-2.3717	0.017	ENST00000367368	LRP11	low density lipoprotein receptor-related protein 11	ens|ENST00000367368|tc|THC2536543|tc|THC2534704	low density lipoprotein receptor-related protein 11 [Source:HGNC Symbol;Acc:HGNC:16936] [ENST00000367368]
A_23_P90062	-2.3676	0.0002	NM_006145	DNAJB1	DnaJ (Hsp40) homolog, subfamily B, member 1	ref|NM_006145|ref|NM_001300914|ens|ENST00000254322|ref|XM_006722733	Homo sapiens DnaJ (Hsp40) homolog, subfamily B, member 1 (DNAJB1), transcript variant 1, mRNA [NM_006145]
A_23_P22263	-2.364	0.0003	NM_079837	BANP	BTG3 associated nuclear protein	ref|NM_079837|ref|NM_017869|ref|NM_001173543|ref|NM_001173542	Homo sapiens BTG3 associated nuclear protein (BANP), transcript variant 2, mRNA [NM_079837]
A_23_P66813	-2.3486	0.0294	NM_016538	SIRT7	sirtuin 7	ref|NM_016538|ens|ENST00000574992|ens|ENST00000572976|ens|ENST00000571832	Homo sapiens sirtuin 7 (SIRT7), mRNA [NM_016538]
A_33_P3331641	-2.3341	0.0038	NR_110301	ZNF503-AS2	ZNF503 antisense RNA 2	ref|NR_110301|ref|NR_024421|ref|NR_024422|ref|NR_110299	Homo sapiens ZNF503 antisense RNA 2 (ZNF503-AS2), transcript variant 5, long non-coding RNA [NR_110301]
A_24_P245322	-2.3295	0.0002	NM_212472	PRKAR1A	protein kinase, cAMP-dependent, regulatory, type I, alpha	ref|NM_212472|ref|NM_001276290|ref|NM_212471|ref|NM_001276289	Homo sapiens protein kinase, cAMP-dependent, regulatory, type I, alpha (PRKAR1A), transcript variant 3, mRNA [NM_212472]
A_33_P3268649	-2.3271	0.001	NM_001282864	SLC2A11	solute carrier family 2 (facilitated glucose transporter), member 11	ref|NM_001282864|ref|NM_030807|ref|NM_001024938|ref|NM_001024939	Homo sapiens solute carrier family 2 (facilitated glucose transporter), member 11 (SLC2A11), transcript variant 4, mRNA [NM_001282864]
A_23_P34396	-2.3267	0.0004	NM_020317	RSRP1	arginine/serine-rich protein 1	ref|NM_020317|ens|ENST00000568212|ens|ENST00000475766|ens|ENST00000565733	Homo sapiens arginine/serine-rich protein 1 (RSRP1), mRNA [NM_020317]
A_33_P3409347	-2.3228	0.0025	NM_014047	C19orf53	chromosome 19 open reading frame 53	ref|NM_014047	Homo sapiens chromosome 19 open reading frame 53 (C19orf53), mRNA [NM_014047]
A_33_P3379916	-2.3212	0.0002	NM_014905	GLS	glutaminase	ref|NM_014905|ens|ENST00000320717|ref|XM_006712435|gb|BC038507	Homo sapiens glutaminase (GLS), transcript variant 1, mRNA [NM_014905]
A_24_P712562	-2.3203	0.0018	NM_001085430	C17orf67	chromosome 17 open reading frame 67	ref|NM_001085430|ens|ENST00000397861|ens|ENST00000570754|ref|XM_005257296	Homo sapiens chromosome 17 open reading frame 67 (C17orf67), mRNA [NM_001085430]
A_23_P120973	-2.3185	0.0125	NM_017911	FAM118A	family with sequence similarity 118, member A	ref|NM_017911|ref|NM_001104595|ens|ENST00000487732|ens|ENST00000441876	Homo sapiens family with sequence similarity 118, member A (FAM118A), transcript variant 2, mRNA [NM_017911]
A_22_P00002858	-2.3036	7.4514e-05	NR_026991	H1FX-AS1	H1FX antisense RNA 1	ref|NR_026991|linc|lnc-C3orf37-1:2|linc|lnc-C3orf37-1:5|tc|THC2563272	Homo sapiens H1FX antisense RNA 1 (H1FX-AS1), long non-coding RNA [NR_026991]
A_23_P142708	-2.3002	0.0012	NM_030805	LMAN2L	lectin, mannose-binding 2-like	ref|NM_030805|ref|NM_001142292|ref|NR_024518|ref|NR_024519	Homo sapiens lectin, mannose-binding 2-like (LMAN2L), transcript variant 2, mRNA [NM_030805]
A_33_P3259821	-2.2984	0.0002	NM_001130050	DOCK9	dedicator of cytokinesis 9	ref|NM_001130050|ref|NM_001130049|ens|ENST00000461998|gb|AK126492	Homo sapiens dedicator of cytokinesis 9 (DOCK9), transcript variant 4, mRNA [NM_001130050]
A_23_P155786	-2.2961	0.0191	NM_005420	SULT1E1	sulfotransferase family 1E, estrogen-preferring, member 1	ref|NM_005420|ens|ENST00000506796|ens|ENST00000226444|gb|CR407621	Homo sapiens sulfotransferase family 1E, estrogen-preferring, member 1 (SULT1E1), mRNA [NM_005420]
A_33_P3367392	-2.2961	0.0001	NM_032648	FAM167B	family with sequence similarity 167, member B	ref|NM_032648|ens|ENST00000373582|gb|BC004269|tc|THC2474315	Homo sapiens family with sequence similarity 167, member B (FAM167B), mRNA [NM_032648]
A_23_P170581	-2.2865	0.0019	ENST00000620195	ZNF778	zinc finger protein 778	ens|ENST00000620195|ref|XR_172185|ref|XR_424748|gb|AK023048	zinc finger protein 778 [Source:HGNC Symbol;Acc:HGNC:26479] [ENST00000620195]
A_23_P74391	-2.2787	0.0216	NM_014322	OPN3	opsin 3	ref|NM_014322|ens|ENST00000463155|ens|ENST00000469376|ens|ENST00000490673	Homo sapiens opsin 3 (OPN3), mRNA [NM_014322]
A_23_P42802	-2.2673	0.0047	NM_004911	PDIA4	protein disulfide isomerase family A, member 4	ref|NM_004911|ens|ENST00000286091|ref|XM_006716185|gb|AK313299	Homo sapiens protein disulfide isomerase family A, member 4 (PDIA4), mRNA [NM_004911]
A_23_P371865	-2.2662	3.8498e-05	NM_152342	CDYL2	chromodomain protein, Y-like 2	ref|NM_152342|gb|AX781670|gb|AK096185|ens|ENST00000562812	Homo sapiens chromodomain protein, Y-like 2 (CDYL2), mRNA [NM_152342]
A_23_P13094	-2.2513	0.0081	NM_002425	MMP10	matrix metallopeptidase 10 (stromelysin 2)	ref|NM_002425|ens|ENST00000279441|gb|X07820|gb|BC002591	Homo sapiens matrix metallopeptidase 10 (stromelysin 2) (MMP10), mRNA [NM_002425]
A_33_P6817603	-2.2468	0.0073	NM_006147	IRF6	interferon regulatory factor 6	ref|NM_006147|ref|NM_001206696|ens|ENST00000367021|ens|ENST00000542854	Homo sapiens interferon regulatory factor 6 (IRF6), transcript variant 1, mRNA [NM_006147]
A_33_P3367701	-2.2403	0.0118	NM_032227	TMEM164	transmembrane protein 164	ref|NM_032227|ref|NM_017698|ens|ENST00000288381|ens|ENST00000372068	Homo sapiens transmembrane protein 164 (TMEM164), transcript variant 2, mRNA [NM_032227]
A_23_P372096	-2.2398	0.0004	ENST00000326071	NOL4L	nucleolar protein 4-like	ens|ENST00000326071|ens|ENST00000375677|gb|AK097804|gb|BC038088	nucleolar protein 4-like [Source:HGNC Symbol;Acc:HGNC:16106] [ENST00000326071]
A_33_P3309110	-2.2397	0.0004	NR_040089	ALOX12-AS1	ALOX12 antisense RNA 1	ref|NR_040089|tc|THC2511832	Homo sapiens ALOX12 antisense RNA 1 (ALOX12-AS1), long non-coding RNA [NR_040089]
A_33_P3323928	-2.2361	0.032	NR_026762	OLMALINC	oligodendrocyte maturation-associated long intergenic non-coding RNA	ref|NR_026762|linc|lnc-SCD-1:3|linc|lnc-SCD-1:4|linc|lnc-SCD-1:7	Homo sapiens long intergenic non-protein coding RNA 263 (LINC00263), long non-coding RNA [NR_026762]
A_33_P3271810	-2.2305	0.0166	NM_001289003	PHLPP2	PH domain and leucine rich repeat protein phosphatase 2	ref|NM_001289003|ref|NM_015020|ens|ENST00000568004|ens|ENST00000564884	Homo sapiens PH domain and leucine rich repeat protein phosphatase 2 (PHLPP2), transcript variant 2, mRNA [NM_001289003]
A_33_P3394933	-2.2172	0.0118	NM_001017973	P4HA2	prolyl 4-hydroxylase, alpha polypeptide II	ref|NM_001017973|ref|NM_001142598|ref|NM_001017974|ref|NM_004199	Homo sapiens prolyl 4-hydroxylase, alpha polypeptide II (P4HA2), transcript variant 2, mRNA [NM_001017973]
A_33_P3235640	-2.215	0.0345	NM_001193273	RBBP5	retinoblastoma binding protein 5	ref|NM_001193273|ref|NM_005057|ens|ENST00000264515|ref|XM_005245399	Homo sapiens retinoblastoma binding protein 5 (RBBP5), transcript variant 3, mRNA [NM_001193273]
A_22_P00004776	-2.2115	0.0011	NR_024402	SNAI3-AS1	SNAI3 antisense RNA 1	ref|NR_024402|linc|lnc-CTU2-6:4|linc|lnc-CTU2-6:6|gb|AK094837	Homo sapiens SNAI3 antisense RNA 1 (SNAI3-AS1), transcript variant 1, long non-coding RNA [NR_024402]
A_33_P3274397	-2.2094	0.0336	NM_001145414	CHM	choroideremia (Rab escort protein 1)	ref|NM_001145414|ens|ENST00000615443|gb|BC032237|tc|THC2601533	Homo sapiens choroideremia (Rab escort protein 1) (CHM), transcript variant 2, mRNA [NM_001145414]
A_33_P3372074	-2.2065	0.0004	NM_001031803	LLGL2	lethal giant larvae homolog 2 (Drosophila)	ref|NM_001031803|ref|NM_004524|ens|ENST00000578638|ens|ENST00000392550	Homo sapiens lethal giant larvae homolog 2 (Drosophila) (LLGL2), transcript variant 3, mRNA [NM_001031803]
A_33_P3277988	-2.199	0.0008	NM_000629	IFNAR1	interferon (alpha, beta and omega) receptor 1	ref|NM_000629|ens|ENST00000270139|ref|XM_005260964|gb|AK123813	Homo sapiens interferon (alpha, beta and omega) receptor 1 (IFNAR1), mRNA [NM_000629]
A_23_P66608	-2.1979	0.0362	NM_021078	KAT2A	K(lysine) acetyltransferase 2A	ref|NM_021078|ens|ENST00000465682|ens|ENST00000225916|ref|XM_006721817	Homo sapiens K(lysine) acetyltransferase 2A (KAT2A), mRNA [NM_021078]
A_24_P336551	-2.1934	0.0006	NM_199173	BGLAP	bone gamma-carboxyglutamate (gla) protein	ref|NM_199173|ref|NM_001199662|ref|NM_001199661|ref|NM_001199663	Homo sapiens bone gamma-carboxyglutamate (gla) protein (BGLAP), mRNA [NM_199173]
A_33_P3408212	-2.1934	0.0002	NM_003299	HSP90B1	heat shock protein 90kDa beta (Grp94), member 1	ref|NM_003299|ref|NR_073383|ens|ENST00000559111|ens|ENST00000552051	Homo sapiens heat shock protein 90kDa beta (Grp94), member 1 (HSP90B1), mRNA [NM_003299]
A_23_P201079	-2.1919	3.8498e-05	NM_012231	PRDM2	PR domain containing 2, with ZNF domain	ref|NM_012231|ref|NM_001135610|ens|ENST00000376048|ens|ENST00000235372	Homo sapiens PR domain containing 2, with ZNF domain (PRDM2), transcript variant 1, mRNA [NM_012231]
A_24_P104407	-2.1906	0.0101	NM_145728	SYNM	synemin, intermediate filament protein	ref|NM_145728|ref|NM_015286|ens|ENST00000594047|ens|ENST00000336292	Homo sapiens synemin, intermediate filament protein (SYNM), transcript variant A, mRNA [NM_145728]
A_23_P59045	-2.1777	0.002	NM_021052	HIST1H2AE	histone cluster 1, H2ae	ref|NM_021052|gb|BC093836|gb|BC093862|gb|BE741093	Homo sapiens histone cluster 1, H2ae (HIST1H2AE), mRNA [NM_021052]
A_23_P386411	-2.1751	3.9343e-05	NM_005038	PPID	peptidylprolyl isomerase D	ref|NM_005038|ens|ENST00000307720|gb|L11667|gb|BC030707	Homo sapiens peptidylprolyl isomerase D (PPID), mRNA [NM_005038]
A_23_P93389	-2.1634	0.0037	NM_006703	NUDT3	nudix (nucleoside diphosphate linked moiety X)-type motif 3	ref|NM_006703|ref|NM_001202470|gb|AF062529|gb|DB557625	Homo sapiens nudix (nucleoside diphosphate linked moiety X)-type motif 3 (NUDT3), mRNA [NM_006703]
A_33_P3265016	-2.1621	0.0049	NM_000287	PEX6	peroxisomal biogenesis factor 6	ref|NM_000287|ens|ENST00000244546|ens|ENST00000304611|ref|XM_005249180	Homo sapiens peroxisomal biogenesis factor 6 (PEX6), mRNA [NM_000287]
A_32_P59010	-2.1556	0.0004	NM_207381	TNFAIP8L3	tumor necrosis factor, alpha-induced protein 8-like 3	ref|NM_207381|ens|ENST00000327536|ref|XM_005254367|ref|XM_006720500	Homo sapiens tumor necrosis factor, alpha-induced protein 8-like 3 (TNFAIP8L3), mRNA [NM_207381]
A_23_P155376	-2.1549	0.0108	NM_015513	CRELD1	cysteine-rich with EGF-like domains 1	ref|NM_015513|ref|NM_001031717|ref|NM_001077415|ens|ENST00000397170	Homo sapiens cysteine-rich with EGF-like domains 1 (CRELD1), transcript variant 2, mRNA [NM_015513]
A_24_P916378	-2.153	0.0138	ENST00000410076	HNRNPLL	heterogeneous nuclear ribonucleoprotein L-like	ens|ENST00000410076|gb|BC008217|gb|BG400885|tc|THC2479429	heterogeneous nuclear ribonucleoprotein L-like [Source:HGNC Symbol;Acc:HGNC:25127] [ENST00000410076]
A_24_P911094	-2.1525	0.0414	ENST00000376439	RABL2A	RAB, member of RAS oncogene family-like 2A	ens|ENST00000376439	RAB, member of RAS oncogene family-like 2A [Source:HGNC Symbol;Acc:HGNC:9799] [ENST00000376439]
A_24_P289170	-2.1514	0.0041	NM_001080414	CCDC88C	coiled-coil domain containing 88C	ref|NM_001080414|ens|ENST00000556767|ens|ENST00000554872|ens|ENST00000389857	Homo sapiens coiled-coil domain containing 88C (CCDC88C), mRNA [NM_001080414]
A_23_P251767	-2.1504	0.0002	NM_017869	BANP	BTG3 associated nuclear protein	ref|NM_017869|ref|NM_001173542|ref|NM_079837|ref|NM_001173540	Homo sapiens BTG3 associated nuclear protein (BANP), transcript variant 1, mRNA [NM_017869]
A_33_P3220827	-2.1485	0.0051	NM_001297576	PEA15	phosphoprotein enriched in astrocytes 15	ref|NM_001297576|ref|NM_001297577|ref|NM_003768|ref|NM_001297578	Homo sapiens phosphoprotein enriched in astrocytes 15 (PEA15), transcript variant 1, mRNA [NM_001297576]
A_24_P49214	-2.1475	0.0003	NM_001282671	C1orf86	chromosome 1 open reading frame 86	ref|NM_001282671|ref|NM_001146310|ref|NM_001282672|ref|NM_001282673	Homo sapiens chromosome 1 open reading frame 86 (C1orf86), transcript variant 7, mRNA [NM_001282671]
A_22_P00024715	-2.1353	0.0007	NM_001136199	GRAMD1A	GRAM domain containing 1A	ref|NM_001136199|ref|NM_020895|ens|ENST00000594597|ens|ENST00000599476	Homo sapiens GRAM domain containing 1A (GRAMD1A), transcript variant 2, mRNA [NM_001136199]
A_24_P55148	-2.1328	0.0467	NM_021058	HIST1H2BJ	histone cluster 1, H2bj	ref|NM_021058|ens|ENST00000339812|ens|ENST00000607124|gb|AK311849	Homo sapiens histone cluster 1, H2bj (HIST1H2BJ), mRNA [NM_021058]
A_24_P237270	-2.1311	0.0044	NM_000675	ADORA2A	adenosine A2a receptor	ref|NM_000675|ref|NM_001278497|ref|NM_001278498|ref|NM_001278499	Homo sapiens adenosine A2a receptor (ADORA2A), transcript variant 3, mRNA [NM_000675]
A_23_P94800	-2.1226	0.0039	NM_002961	S100A4	S100 calcium binding protein A4	ref|NM_002961|ref|NM_019554|ens|ENST00000368714|ens|ENST00000481009	Homo sapiens S100 calcium binding protein A4 (S100A4), transcript variant 1, mRNA [NM_002961]
A_33_P3319401	-2.1215	0.0243	ENST00000476499	ARHGAP21	Rho GTPase activating protein 21	ens|ENST00000476499|gb|AK074589|tc|THC2481303	Rho GTPase activating protein 21 [Source:HGNC Symbol;Acc:HGNC:23725] [ENST00000476499]
A_22_P00021933	-2.11	0.0273	NM_004199	P4HA2	prolyl 4-hydroxylase, alpha polypeptide II	ref|NM_004199|ref|NM_001017973|ref|NM_001142599|ref|NM_001142598	Homo sapiens prolyl 4-hydroxylase, alpha polypeptide II (P4HA2), transcript variant 1, mRNA [NM_004199]
A_33_P3384885	-2.1066	0.0004	ENST00000359035	ZNF511	zinc finger protein 511	ens|ENST00000359035|gb|AK091711|gb|AX747142|tc|THC2478153	zinc finger protein 511 [Source:HGNC Symbol;Acc:HGNC:28445] [ENST00000359035]
A_23_P206501	-2.0971	0.027	NM_001011880	CLEC18B	C-type lectin domain family 18, member B	ref|NM_001011880|ref|NM_173619|ref|NM_182619|ref|NM_001271197	Homo sapiens C-type lectin domain family 18, member B (CLEC18B), mRNA [NM_001011880]
A_23_P46309	-2.0875	0.0027	NM_001048199	RCC1	regulator of chromosome condensation 1	ref|NM_001048199|ref|NM_001048194|ref|NM_001048195|ref|NM_001269	Homo sapiens regulator of chromosome condensation 1 (RCC1), transcript variant 4, mRNA [NM_001048199]
A_23_P115838	-2.0854	0.0016	NM_015652	C10orf12	chromosome 10 open reading frame 12	ref|NM_015652|ens|ENST00000286067|gb|AK023084|gb|BC024315	Homo sapiens chromosome 10 open reading frame 12 (C10orf12), mRNA [NM_015652]
A_23_P414308	-2.0845	0.0294	NM_144606	FLCN	folliculin	ref|NM_144606|ens|ENST00000389169|ref|XM_006721470|gb|BC015687	Homo sapiens folliculin (FLCN), transcript variant 2, mRNA [NM_144606]
A_33_P3277110	-2.0831	0.0004	NM_006933	SLC5A3	solute carrier family 5 (sodium/myo-inositol cotransporter), member 3	ref|NM_006933|ens|ENST00000381151|gb|AB074183|gb|AK026169	Homo sapiens solute carrier family 5 (sodium/myo-inositol cotransporter), member 3 (SLC5A3), mRNA [NM_006933]
A_24_P346604	-2.0797	0.0005	NM_001001481	UBE2W	ubiquitin-conjugating enzyme E2W (putative)	ref|NM_001001481|ref|NM_001271015|ref|NM_018299|ens|ENST00000358757	Homo sapiens ubiquitin-conjugating enzyme E2W (putative) (UBE2W), transcript variant 1, mRNA [NM_001001481]
A_33_P3212188	-2.0759	0.0378	NM_002333	LRP3	low density lipoprotein receptor-related protein 3	ref|NM_002333|ens|ENST00000253193|ref|XM_005258945	Homo sapiens low density lipoprotein receptor-related protein 3 (LRP3), mRNA [NM_002333]
A_33_P3362148	-2.0736	0.003	NR_026963	TTC28-AS1	TTC28 antisense RNA 1	ref|NR_026963|linc|lnc-HSCB-1:4|gb|AL832597|tc|THC2539950	Homo sapiens TTC28 antisense RNA 1 (TTC28-AS1), transcript variant 1, long non-coding RNA [NR_026963]
A_23_P218751	-2.0736	0.001	NM_053004	GNB1L	guanine nucleotide binding protein (G protein), beta polypeptide 1-like	ref|NM_053004|ens|ENST00000460402|ens|ENST00000405009|ens|ENST00000403325	Homo sapiens guanine nucleotide binding protein (G protein), beta polypeptide 1-like (GNB1L), mRNA [NM_053004]
A_33_P3417452	-2.0681	0.0046	NM_001103167	ZGLP1	zinc finger, GATA-like protein 1	ref|NM_001103167|ens|ENST00000403903|ens|ENST00000480726|gb|AK096830	Homo sapiens zinc finger, GATA-like protein 1 (ZGLP1), mRNA [NM_001103167]
A_32_P119197	-2.067	0.0086	NM_001043352	TPM3	tropomyosin 3	ref|NM_001043352|ref|NM_001043353|ref|NM_001278189|ref|NM_001043351	Homo sapiens tropomyosin 3 (TPM3), transcript variant Tpm3.7, mRNA [NM_001043352]
A_23_P385063	-2.0542	0.0046	NM_058246	DNAJB6	DnaJ (Hsp40) homolog, subfamily B, member 6	ref|NM_058246|ens|ENST00000459889|ens|ENST00000262177|ref|XM_006715823	Homo sapiens DnaJ (Hsp40) homolog, subfamily B, member 6 (DNAJB6), transcript variant 1, mRNA [NM_058246]
A_33_P3299435	-2.0481	0.0014	NM_005146	SART1	squamous cell carcinoma antigen recognized by T cells	ref|NM_005146|ens|ENST00000312397|tc|THC2468191	Homo sapiens squamous cell carcinoma antigen recognized by T cells (SART1), mRNA [NM_005146]
A_33_P3323323	-2.0456	0.0085	NM_198458	ZNF497	zinc finger protein 497	ref|NM_198458|ref|NM_001207009|ens|ENST00000311044|gb|AK126727	Homo sapiens zinc finger protein 497 (ZNF497), transcript variant 1, mRNA [NM_198458]
A_23_P39766	-2.0374	0.0024	NM_014905	GLS	glutaminase	ref|NM_014905|ens|ENST00000320717|ref|XM_006712435|gb|AJ431620	Homo sapiens glutaminase (GLS), transcript variant 1, mRNA [NM_014905]
A_33_P3259198	-2.034	0.001	NM_182614	TMEM255B	transmembrane protein 255B	ref|NM_182614|ref|XM_006719988|ref|XM_005272416|ref|XM_006719985	Homo sapiens transmembrane protein 255B (TMEM255B), mRNA [NM_182614]
A_23_P111635	-2.0322	0.0004	NM_016086	STYXL1	serine/threonine/tyrosine interacting-like 1	ref|NM_016086|ens|ENST00000460184|ens|ENST00000431581|ens|ENST00000359697	Homo sapiens serine/threonine/tyrosine interacting-like 1 (STYXL1), mRNA [NM_016086]
A_23_P356109	-2.0282	0.0385	NM_152749	ATXN7L1	ataxin 7-like 1	ref|NM_152749|ens|ENST00000318724|gb|BC030616|ens|ENST00000478915	Homo sapiens ataxin 7-like 1 (ATXN7L1), transcript variant 2, mRNA [NM_152749]
A_23_P121250	-2.0279	0.0067	NM_001967	EIF4A2	eukaryotic translation initiation factor 4A2	ref|NM_001967|ens|ENST00000496382|ens|ENST00000425053|ens|ENST00000485101	Homo sapiens eukaryotic translation initiation factor 4A2 (EIF4A2), mRNA [NM_001967]
A_23_P171237	-2.0243	0.0225	NM_052957	ACRC	acidic repeat containing	ref|NM_052957|ens|ENST00000373695|ens|ENST00000373696|ref|XM_005262312	Homo sapiens acidic repeat containing (ACRC), mRNA [NM_052957]
A_32_P217750	-2.0233	0.0414	NM_002183	IL3RA	interleukin 3 receptor, alpha (low affinity)	ref|NM_002183|ref|NM_001267713|ens|ENST00000331035|ens|ENST00000381469	Homo sapiens interleukin 3 receptor, alpha (low affinity) (IL3RA), transcript variant 1, mRNA [NM_002183]
A_22_P00015995	-2.0177	0.0009	NM_144582	TEX261	testis expressed 261	ref|NM_144582|ens|ENST00000473055|ens|ENST00000453130|ens|ENST00000489894	Homo sapiens testis expressed 261 (TEX261), mRNA [NM_144582]
A_24_P759477	-2.0163	0.0057	NM_002214	ITGB8	integrin, beta 8	ref|NM_002214|ens|ENST00000222573|ref|XM_005249752|ref|XM_005249751	Homo sapiens integrin, beta 8 (ITGB8), mRNA [NM_002214]
A_33_P3323481	-2.0156	0.0157	NM_001199662	PMF1-BGLAP	PMF1-BGLAP readthrough	ref|NM_001199662|ref|NM_001199661|ref|NM_001199663|ref|NM_001199664	Homo sapiens PMF1-BGLAP readthrough (PMF1-BGLAP), transcript variant 2, mRNA [NM_001199662]
A_21_P0014306	-2.0146	0.014	ENST00000567216	CAPN15	calpain 15	ens|ENST00000567216|gb|BC032648|tc|THC2606891	calpain 15 [Source:HGNC Symbol;Acc:HGNC:11182] [ENST00000567216]
A_23_P42144	-2.0135	0.0016	NM_000287	PEX6	peroxisomal biogenesis factor 6	ref|NM_000287|ens|ENST00000304611|ref|XM_005249180|gb|AB208906	Homo sapiens peroxisomal biogenesis factor 6 (PEX6), mRNA [NM_000287]
A_23_P117599	-2.0059	0.0006	NM_012111	AHSA1	AHA1, activator of heat shock 90kDa protein ATPase homolog 1 (yeast)	ref|NM_012111|ens|ENST00000556866|ens|ENST00000556963|ens|ENST00000216479	Homo sapiens AHA1, activator of heat shock 90kDa protein ATPase homolog 1 (yeast) (AHSA1), mRNA [NM_012111]
A_23_P340333	-2.0049	0.0033	NM_033397	ITPRIP	inositol 1,4,5-trisphosphate receptor interacting protein	ref|NM_033397|ref|NM_001272013|ref|NM_001272012|ens|ENST00000358187	Homo sapiens inositol 1,4,5-trisphosphate receptor interacting protein (ITPRIP), transcript variant 1, mRNA [NM_033397]
A_23_P138137	-2.0011	0.0063	NM_145243	OMA1	OMA1 zinc metallopeptidase	ref|NM_145243|ens|ENST00000476933|ens|ENST00000371226|gb|JF432270	Homo sapiens OMA1 zinc metallopeptidase (OMA1), mRNA [NM_145243]
A_33_P3253596	2.0006	0.0408	NM_012310	KIF4A	kinesin family member 4A	ref|NM_012310|ref|NM_001099293|ens|ENST00000374403|ens|ENST00000435029	Homo sapiens kinesin family member 4A (KIF4A), mRNA [NM_012310]
A_33_P3250438	2.0022	0.0048	NM_001300925	SMIM7	small integral membrane protein 7	ref|NM_001300925|gb|BC000817|gb|BE617472|tc|THC2502014	Homo sapiens small integral membrane protein 7 (SMIM7), transcript variant 1, mRNA [NM_001300925]
A_32_P840463	2.0025	0.0002	NM_001290117	TIMM23B	translocase of inner mitochondrial membrane 23 homolog B (yeast)	ref|NM_001290117|ref|NM_001290118|ref|NR_110767|ens|ENST00000478381	Homo sapiens translocase of inner mitochondrial membrane 23 homolog B (yeast) (TIMM23B), transcript variant 1, mRNA [NM_001290117]
A_23_P163099	2.0047	0.0275	NM_002692	POLE2	polymerase (DNA directed), epsilon 2, accessory subunit	ref|NM_002692|ref|NM_001197331|ref|NM_001197330|ens|ENST00000556584	Homo sapiens polymerase (DNA directed), epsilon 2, accessory subunit (POLE2), transcript variant 1, mRNA [NM_002692]
A_24_P941831	2.0055	0.0025	NM_001044385	TMEM237	transmembrane protein 237	ref|NM_001044385|ref|NM_152388|ens|ENST00000495329|ens|ENST00000409444	Homo sapiens transmembrane protein 237 (TMEM237), transcript variant 1, mRNA [NM_001044385]
A_23_P251916	2.0079	2.861e-05	NM_016033	RMDN1	regulator of microtubule dynamics 1	ref|NM_016033|ref|NM_001286719|ref|NM_001286707|ens|ENST00000406452	Homo sapiens regulator of microtubule dynamics 1 (RMDN1), transcript variant 1, mRNA [NM_016033]
A_23_P311192	2.0081	0.0014	NM_178324	SPTLC1	serine palmitoyltransferase, long chain base subunit 1	ref|NM_178324|ens|ENST00000482632|ens|ENST00000337841|gb|AF147304	Homo sapiens serine palmitoyltransferase, long chain base subunit 1 (SPTLC1), transcript variant 2, mRNA [NM_178324]
A_23_P368718	2.01	0.012	ENST00000613924	SPRYD7	SPRY domain containing 7	ens|ENST00000613924|ens|ENST00000378195|ens|ENST00000361840|gb|AF334405	SPRY domain containing 7 [Source:HGNC Symbol;Acc:HGNC:14297] [ENST00000613924]
A_33_P3366102	2.0103	0.0092	NM_001172428	KLHL7	kelch-like family member 7	ref|NM_001172428|ref|NR_033329|ens|ENST00000459661|ens|ENST00000491352	Homo sapiens kelch-like family member 7 (KLHL7), transcript variant 3, mRNA [NM_001172428]
A_23_P72157	2.0112	0.0004	NM_032219	MFSD7	major facilitator superfamily domain containing 7	ref|NM_032219|ref|NM_001294341|ref|NM_001294342|ens|ENST00000404286	Homo sapiens major facilitator superfamily domain containing 7 (MFSD7), transcript variant 2, mRNA [NM_032219]
A_33_P3387696	2.0135	0.0001	NM_001282606	TMBIM4	transmembrane BAX inhibitor motif containing 4	ref|NM_001282606|ref|NM_016056|ref|NM_001282609|ref|NM_001282610	Homo sapiens transmembrane BAX inhibitor motif containing 4 (TMBIM4), transcript variant 1, mRNA [NM_001282606]
A_23_P422193	2.0172	0.0081	NM_003173	SUV39H1	suppressor of variegation 3-9 homolog 1 (Drosophila)	ref|NM_003173|ref|NM_001282166|ens|ENST00000337852|ens|ENST00000376687	Homo sapiens suppressor of variegation 3-9 homolog 1 (Drosophila) (SUV39H1), transcript variant 2, mRNA [NM_003173]
A_23_P377616	2.0216	0.0015	ENST00000621399	CIRBP	cold inducible RNA binding protein	ens|ENST00000621399|ens|ENST00000590347|ens|ENST00000587169|ens|ENST00000593093	cold inducible RNA binding protein [Source:HGNC Symbol;Acc:HGNC:1982] [ENST00000621399]
A_23_P58819	2.0255	0.0059	ENST00000521759	RANBP17	RAN binding protein 17	ens|ENST00000521759|ens|ENST00000522066|ens|ENST00000519949|ens|ENST00000523189	RAN binding protein 17 [Source:HGNC Symbol;Acc:HGNC:14428] [ENST00000521759]
A_33_P3420235	2.0262	0.0008	ENST00000367534	ARPC5	actin related protein 2/3 complex, subunit 5, 16kDa	ens|ENST00000367534|tc|THC2592263	actin related protein 2/3 complex, subunit 5, 16kDa [Source:HGNC Symbol;Acc:HGNC:708] [ENST00000367534]
A_33_P3236868	2.0266	0.0115	NM_005952	MT1X	metallothionein 1X	ref|NM_005952|ens|ENST00000568370|ens|ENST00000564974|ens|ENST00000394485	Homo sapiens metallothionein 1X (MT1X), mRNA [NM_005952]
A_23_P414252	2.0292	0.0003	AK315670	SNX8	sorting nexin 8	gb|AK315670|gb|DQ892508|gb|DQ895722|gb|AK074544	Homo sapiens cDNA, FLJ96764, highly similar to Homo sapiens sorting nexin 8 (SNX8), mRNA. [AK315670]
A_23_P502609	2.0313	0.0006	NM_004204	PIGQ	phosphatidylinositol glycan anchor biosynthesis, class Q	ref|NM_004204|ref|NM_148920|ens|ENST00000480424|ens|ENST00000476438	Homo sapiens phosphatidylinositol glycan anchor biosynthesis, class Q (PIGQ), transcript variant 2, mRNA [NM_004204]
A_23_P54079	2.0318	0.0114	NM_017807	OSGEP	O-sialoglycoprotein endopeptidase	ref|NM_017807|ens|ENST00000553292|ens|ENST00000556124|ens|ENST00000206542	Homo sapiens O-sialoglycoprotein endopeptidase (OSGEP), mRNA [NM_017807]
A_23_P12816	2.0347	0.0108	NM_018063	HELLS	helicase, lymphoid-specific	ref|NM_018063|ref|NM_001289067|ref|NM_001289071|ref|NM_001289068	Homo sapiens helicase, lymphoid-specific (HELLS), transcript variant 1, mRNA [NM_018063]
A_21_P0000715	2.036	0.0001	NR_038131	UNK	unkempt family zinc finger	ref|NR_038131|ens|ENST00000587501|ens|ENST00000586527|gb|BC046175	Homo sapiens unkempt family zinc finger (UNK), transcript variant 2, non-coding RNA [NR_038131]
A_33_P3257538	2.037	0.0121	NM_001083612	HYKK	hydroxylysine kinase	ref|NM_001083612|ref|NM_001013619|ens|ENST00000408962|ens|ENST00000563233	Homo sapiens hydroxylysine kinase (HYKK), transcript variant 2, mRNA [NM_001083612]
A_33_P3231705	2.0374	0.0191	NM_182609	ZNF677	zinc finger protein 677	ref|NM_182609|ens|ENST00000333952|ens|ENST00000598513|gb|BC050038	Homo sapiens zinc finger protein 677 (ZNF677), mRNA [NM_182609]
A_23_P50389	2.0378	0.0105	NM_020378	NAT14	N-acetyltransferase 14 (GCN5-related, putative)	ref|NM_020378|ens|ENST00000205194|ens|ENST00000592719|gb|AB038651	Homo sapiens N-acetyltransferase 14 (GCN5-related, putative) (NAT14), mRNA [NM_020378]
A_33_P3386262	2.038	0.0162	NM_030928	CDT1	chromatin licensing and DNA replication factor 1	ref|NM_030928|ens|ENST00000301019|gb|BC008860|gb|AB053172	Homo sapiens chromatin licensing and DNA replication factor 1 (CDT1), mRNA [NM_030928]
A_32_P19806	2.0396	0.0004	NM_001277115	DNAH11	dynein, axonemal, heavy chain 11	ref|NM_001277115|ens|ENST00000328843|ens|ENST00000409508|gb|AK054657	Homo sapiens dynein, axonemal, heavy chain 11 (DNAH11), mRNA [NM_001277115]
A_23_P133543	2.0432	0.0015	NM_017415	KLHL3	kelch-like family member 3	ref|NM_017415|ref|NM_001257194|ref|NM_001257195|ens|ENST00000309755	Homo sapiens kelch-like family member 3 (KLHL3), transcript variant 1, mRNA [NM_017415]
A_33_P3311755	2.0465	0.0473	NM_138555	KIF23	kinesin family member 23	ref|NM_138555|ref|NM_004856|ref|NM_001281301|ens|ENST00000560125	Homo sapiens kinesin family member 23 (KIF23), transcript variant 1, mRNA [NM_138555]
A_23_P370924	2.0507	0.0064	NM_001124767	SMIM4	small integral membrane protein 4	ref|NM_001124767|ens|ENST00000482728|ens|ENST00000491607|ref|XM_006713165	Homo sapiens small integral membrane protein 4 (SMIM4), mRNA [NM_001124767]
A_23_P170491	2.0604	0.0071	NM_005879	TRAIP	TRAF interacting protein	ref|NM_005879|ens|ENST00000491060|ens|ENST00000331456|gb|AK225873	Homo sapiens TRAF interacting protein (TRAIP), mRNA [NM_005879]
A_19_P00809417	2.0607	0.002	ENST00000570163	ATF7IP2	activating transcription factor 7 interacting protein 2	ens|ENST00000570163|ens|ENST00000562396|ens|ENST00000566316|gb|BC041882	activating transcription factor 7 interacting protein 2 [Source:HGNC Symbol;Acc:HGNC:20397] [ENST00000570163]
A_23_P93464	2.0623	0.0009	NM_000056	BCKDHB	branched chain keto acid dehydrogenase E1, beta polypeptide	ref|NM_000056|ens|ENST00000468520|ens|ENST00000356489|ref|XM_006715542	Homo sapiens branched chain keto acid dehydrogenase E1, beta polypeptide (BCKDHB), transcript variant 2, mRNA [NM_000056]
A_33_P3258117	2.0659	0.0118	NM_001289072	HELLS	helicase, lymphoid-specific	ref|NM_001289072|ref|NM_001289070|ref|NM_001289075|ens|ENST00000394045	Homo sapiens helicase, lymphoid-specific (HELLS), transcript variant 7, mRNA [NM_001289072]
A_23_P376870	2.072	0.0166	NM_174891	C14orf79	chromosome 14 open reading frame 79	ref|NM_174891|ens|ENST00000548641|ens|ENST00000547315|ens|ENST00000389964	Homo sapiens chromosome 14 open reading frame 79 (C14orf79), mRNA [NM_174891]
A_24_P37441	2.0744	0.0006	NM_002610	PDK1	pyruvate dehydrogenase kinase, isozyme 1	ref|NM_002610|ref|NM_001278549|ref|NR_103729|ens|ENST00000410055	Homo sapiens pyruvate dehydrogenase kinase, isozyme 1 (PDK1), transcript variant 2, mRNA [NM_002610]
A_33_P3356731	2.0753	0.003	NM_015332	NUDCD3	NudC domain containing 3	ref|NM_015332|gb|AB028991|gb|AK025555|tc|THC2584553	Homo sapiens NudC domain containing 3 (NUDCD3), mRNA [NM_015332]
A_33_P3237359	2.084	0.0023	NM_001301228	HMGB3	high mobility group box 3	ref|NM_001301228|ref|NM_001301231|ref|NM_005342|ref|NM_001301229	Homo sapiens high mobility group box 3 (HMGB3), transcript variant 1, mRNA [NM_001301228]
A_24_P202840	2.0841	0.0004	NM_001122962	SIRPB2	signal-regulatory protein beta 2	ref|NM_001122962|ref|NM_001134836|ens|ENST00000359801|gb|AK095499	Homo sapiens signal-regulatory protein beta 2 (SIRPB2), transcript variant 1, mRNA [NM_001122962]
A_33_P3307955	2.0864	0.0015	NM_001122674	ABCD3	ATP-binding cassette, sub-family D (ALD), member 3	ref|NM_001122674|ens|ENST00000315713|gb|BC009712|tc|THC2486920	Homo sapiens ATP-binding cassette, sub-family D (ALD), member 3 (ABCD3), transcript variant 2, mRNA [NM_001122674]
A_23_P124044	2.0872	0.0003	NM_021008	DEAF1	DEAF1 transcription factor	ref|NM_021008|ref|NM_001293634|ens|ENST00000527658|ens|ENST00000382409	Homo sapiens DEAF1 transcription factor (DEAF1), transcript variant 1, mRNA [NM_021008]
A_33_P3262789	2.0905	0.0004	NM_138393	REEP6	receptor accessory protein 6	ref|NM_138393|ens|ENST00000233596|gb|AX775999|gb|AK058112	Homo sapiens receptor accessory protein 6 (REEP6), mRNA [NM_138393]
A_23_P210719	2.0911	4.7467e-06	NM_016143	NSFL1C	NSFL1 (p97) cofactor (p47)	ref|NM_016143|ref|NM_001206736|ref|NM_018839|ref|NR_038164	Homo sapiens NSFL1 (p97) cofactor (p47) (NSFL1C), transcript variant 1, mRNA [NM_016143]
A_24_P93371	2.0915	0.0221	NM_017828	COMMD4	COMM domain containing 4	ref|NM_017828|ref|NM_001284378|ref|NM_001284377|ref|NM_001284379	Homo sapiens COMM domain containing 4 (COMMD4), transcript variant 1, mRNA [NM_017828]
A_23_P66732	2.0944	0.0157	NM_031965	GSG2	germ cell associated 2 (haspin)	ref|NM_031965|ens|ENST00000325418|gb|BC016626|gb|AK315247	Homo sapiens germ cell associated 2 (haspin) (GSG2), mRNA [NM_031965]
A_21_P0012676	2.0988	0.0235	NR_026575	GK3P	glycerol kinase 3 pseudogene	ref|NR_026575|ens|ENST00000505354|linc|TCONS_l2_00021262|linc|TCONS_l2_00021261	Homo sapiens glycerol kinase 3 pseudogene (GK3P), non-coding RNA [NR_026575]
A_24_P253755	2.0995	0.005	NM_004278	PIGL	phosphatidylinositol glycan anchor biosynthesis, class L	ref|NM_004278|ens|ENST00000607144|ens|ENST00000477745|ens|ENST00000498772	Homo sapiens phosphatidylinositol glycan anchor biosynthesis, class L (PIGL), mRNA [NM_004278]
A_24_P579356	2.1	0.042	NM_001010000	ARHGAP28	Rho GTPase activating protein 28	ref|NM_001010000|ens|ENST00000314319|ens|ENST00000419673|ref|XM_005258144	Homo sapiens Rho GTPase activating protein 28 (ARHGAP28), mRNA [NM_001010000]
A_23_P100963	2.1013	0.003	NM_182538	SPNS3	spinster homolog 3 (Drosophila)	ref|NM_182538|ens|ENST00000355530|ens|ENST00000575194|gb|BC023646	Homo sapiens spinster homolog 3 (Drosophila) (SPNS3), mRNA [NM_182538]
A_23_P35989	2.1042	0.0006	NM_139178	ALKBH3	alkB, alkylation repair homolog 3 (E. coli)	ref|NM_139178|ens|ENST00000530754|ens|ENST00000532962|ens|ENST00000302708	Homo sapiens alkB, alkylation repair homolog 3 (E. coli) (ALKBH3), mRNA [NM_139178]
A_23_P57268	2.1056	0.0498	NM_001338	CXADR	coxsackie virus and adenovirus receptor	ref|NM_001338|ref|NM_001207063|ref|NM_001207064|ref|NM_001207065	Homo sapiens coxsackie virus and adenovirus receptor (CXADR), transcript variant 1, mRNA [NM_001338]
A_23_P81121	2.1058	0.0029	NM_005033	EXOSC9	exosome component 9	ref|NM_005033|ref|NM_001034194|ens|ENST00000509980|ens|ENST00000503236	Homo sapiens exosome component 9 (EXOSC9), transcript variant 2, mRNA [NM_005033]
A_23_P68851	2.1139	0.0115	NM_001039570	KREMEN1	kringle containing transmembrane protein 1	ref|NM_001039570|ens|ENST00000400335|gb|AK172861|tc|THC2471664	Homo sapiens kringle containing transmembrane protein 1 (KREMEN1), transcript variant 3, mRNA [NM_001039570]
A_23_P58321	2.1148	0.0273	NM_001237	CCNA2	cyclin A2	ref|NM_001237|ens|ENST00000618014|ens|ENST00000274026|gb|CR407692	Homo sapiens cyclin A2 (CCNA2), mRNA [NM_001237]
A_23_P23074	2.1153	0.0152	NM_006417	IFI44	interferon-induced protein 44	ref|NM_006417|ens|ENST00000485662|ens|ENST00000370747|ens|ENST00000495254	Homo sapiens interferon-induced protein 44 (IFI44), mRNA [NM_006417]
A_33_P3299421	2.1174	0.0166	NM_020880	ZNF530	zinc finger protein 530	ref|NM_020880|ens|ENST00000332854|ens|ENST00000598297|gb|AK096831	Homo sapiens zinc finger protein 530 (ZNF530), mRNA [NM_020880]
A_23_P126540	2.1224	0.0055	NM_020683	TMIGD3	transmembrane and immunoglobulin domain containing 3	ref|NM_020683|ref|NM_001081976|ref|NM_001302680|ens|ENST00000463993	Homo sapiens transmembrane and immunoglobulin domain containing 3 (TMIGD3), transcript variant 1, mRNA [NM_020683]
A_23_P49220	2.1224	0.0035	NM_014972	TCF25	transcription factor 25 (basic helix-loop-helix)	ref|NM_014972|ens|ENST00000563484|ens|ENST00000570116|ens|ENST00000263346	Homo sapiens transcription factor 25 (basic helix-loop-helix) (TCF25), mRNA [NM_014972]
A_33_P3296308	2.1276	0.0218	NM_017741	DCAF16	DDB1 and CUL4 associated factor 16	ref|NM_017741|ens|ENST00000382247|ref|XM_006713966|ref|XM_005248169	Homo sapiens DDB1 and CUL4 associated factor 16 (DCAF16), mRNA [NM_017741]
A_24_P382319	2.1287	0.0147	NM_001712	CEACAM1	carcinoembryonic antigen-related cell adhesion molecule 1 (biliary glycoprotein)	ref|NM_001712|ref|NM_001024912|ref|NM_001205344|ref|NM_001184815	Homo sapiens carcinoembryonic antigen-related cell adhesion molecule 1 (biliary glycoprotein) (CEACAM1), transcript variant 1, mRNA [NM_001712]
A_32_P95729	2.129	0.0035	NM_018193	FANCI	Fanconi anemia, complementation group I	ref|NM_018193|ref|NM_001113378|ens|ENST00000566615|ens|ENST00000447611	Homo sapiens Fanconi anemia, complementation group I (FANCI), transcript variant 2, mRNA [NM_018193]
A_23_P106204	2.1337	0.009	NM_145870	GSTZ1	glutathione S-transferase zeta 1	ref|NM_145870|ref|NM_001513|ref|NM_145871|ens|ENST00000361389	Homo sapiens glutathione S-transferase zeta 1 (GSTZ1), transcript variant 1, mRNA [NM_145870]
A_33_P3352873	2.1346	0.0022	NM_000056	BCKDHB	branched chain keto acid dehydrogenase E1, beta polypeptide	ref|NM_000056|ens|ENST00000369760|ens|ENST00000356489|ref|XM_006715542	Homo sapiens branched chain keto acid dehydrogenase E1, beta polypeptide (BCKDHB), transcript variant 2, mRNA [NM_000056]
A_33_P3379967	2.1401	0.0001	NM_001098478	HLA-F	major histocompatibility complex, class I, F	ref|NM_001098478|ref|NM_018950|ref|NM_001098479|ens|ENST00000460067	Homo sapiens major histocompatibility complex, class I, F (HLA-F), transcript variant 3, mRNA [NM_001098478]
A_23_P101434	2.1482	0.0143	NM_001277126	NLRP12	NLR family, pyrin domain containing 12	ref|NM_001277126|ref|NM_144687|ref|NM_001277129|ens|ENST00000345770	Homo sapiens NLR family, pyrin domain containing 12 (NLRP12), transcript variant 3, mRNA [NM_001277126]
A_22_P00007020	2.1541	0.0036	NR_126465	ZNF337-AS1	ZNF337 antisense RNA 1	ref|NR_126465|ref|XR_425235|ref|XR_433608|linc|lnc-GINS1-1:3	Homo sapiens ZNF337 antisense RNA 1 (ZNF337-AS1), transcript variant 1, long non-coding RNA [NR_126465]
A_33_P3380529	2.1576	0.0103	NM_001282786	PRTFDC1	phosphoribosyl transferase domain containing 1	ref|NM_001282786|ref|NM_020200|ens|ENST00000376378|ens|ENST00000320152	Homo sapiens phosphoribosyl transferase domain containing 1 (PRTFDC1), transcript variant 2, mRNA [NM_001282786]
A_23_P23584	2.1578	0.0016	NM_020248	CTNNBIP1	catenin, beta interacting protein 1	ref|NM_020248|ref|NM_001012329|ens|ENST00000377263|ref|XM_006710779	Homo sapiens catenin, beta interacting protein 1 (CTNNBIP1), transcript variant 1, mRNA [NM_020248]
A_23_P143190	2.1625	0.0303	NM_002466	MYBL2	v-myb avian myeloblastosis viral oncogene homolog-like 2	ref|NM_002466|ref|NM_001278610|ens|ENST00000396863|ens|ENST00000217026	Homo sapiens v-myb avian myeloblastosis viral oncogene homolog-like 2 (MYBL2), transcript variant 1, mRNA [NM_002466]
A_33_P3570208	2.1689	0.0189	NR_036497	LPP-AS2	LPP antisense RNA 2	ref|NR_036497|gb|BC042414|gb|JX046915	Homo sapiens LPP antisense RNA 2 (LPP-AS2), long non-coding RNA [NR_036497]
A_33_P3284404	2.1698	0.0001	NM_145731	SYNGR1	synaptogyrin 1	ref|NM_145731|ref|NM_145738|ens|ENST00000415332|ens|ENST00000381535	Homo sapiens synaptogyrin 1 (SYNGR1), transcript variant 1b, mRNA [NM_145731]
A_33_P3225250	2.1792	0.0001	NM_139178	ALKBH3	alkB, alkylation repair homolog 3 (E. coli)	ref|NM_139178|ens|ENST00000534171|ens|ENST00000533200|ens|ENST00000530754	Homo sapiens alkB, alkylation repair homolog 3 (E. coli) (ALKBH3), mRNA [NM_139178]
A_19_P00806911	2.1844	0.001	ENST00000607016	NUDT3	nudix (nucleoside diphosphate linked moiety X)-type motif 3	ens|ENST00000607016|linc|lnc-NUDT3-1:1|linc|TCONS_00012702|gb|AK026168	nudix (nucleoside diphosphate linked moiety X)-type motif 3 [Source:HGNC Symbol;Acc:HGNC:8050] [ENST00000607016]
A_23_P143774	2.1873	0.0324	NM_018995	MOV10L1	Mov10 RISC complex RNA helicase like 1	ref|NM_018995|ref|NM_001164104|ref|NM_001164106|ens|ENST00000545383	Homo sapiens Mov10 RISC complex RNA helicase like 1 (MOV10L1), transcript variant 1, mRNA [NM_018995]
A_23_P48835	2.1885	0.0252	NM_138555	KIF23	kinesin family member 23	ref|NM_138555|ref|NM_004856|ref|NM_001281301|ens|ENST00000260363	Homo sapiens kinesin family member 23 (KIF23), transcript variant 1, mRNA [NM_138555]
A_24_P942604	2.1918	0.0001	NM_006306	SMC1A	structural maintenance of chromosomes 1A	ref|NM_006306|ref|NM_001281463|ens|ENST00000375340|ens|ENST00000322213	Homo sapiens structural maintenance of chromosomes 1A (SMC1A), transcript variant 1, mRNA [NM_006306]
A_21_P0007122	2.1971	3.8498e-05	NR_034137	ZBED5-AS1	ZBED5 antisense RNA 1	ref|NR_034137|linc|lnc-CTR9-3:6|linc|lnc-CTR9-3:5|linc|lnc-CTR9-3:3	Homo sapiens ZBED5 antisense RNA 1 (ZBED5-AS1), long non-coding RNA [NR_034137]
A_23_P52986	2.2013	0.0005	NM_152718	VWCE	von Willebrand factor C and EGF domains	ref|NM_152718|ens|ENST00000335613|ens|ENST00000613271|ens|ENST00000301770	Homo sapiens von Willebrand factor C and EGF domains (VWCE), mRNA [NM_152718]
A_24_P126425	2.2044	0.0041	NM_032222	FAM188B	family with sequence similarity 188, member B	ref|NM_032222|ref|NR_037598|ens|ENST00000458257|ens|ENST00000265299	Homo sapiens family with sequence similarity 188, member B (FAM188B), mRNA [NM_032222]
A_21_P0000161	2.2063	8.574e-05	NM_001204911	USB1	U6 snRNA biogenesis 1	ref|NM_001204911	Homo sapiens U6 snRNA biogenesis 1 (USB1), transcript variant 3, mRNA [NM_001204911]
A_21_P0000098	2.2213	0.0023	NM_001184904	CARD8	caspase recruitment domain family, member 8	ref|NM_001184904|tc|THC2737790	Homo sapiens caspase recruitment domain family, member 8 (CARD8), transcript variant 6, mRNA [NM_001184904]
A_23_P330070	2.2228	0.0051	NM_001032281	TFPI	tissue factor pathway inhibitor (lipoprotein-associated coagulation inhibitor)	ref|NM_001032281|ens|ENST00000339091|ens|ENST00000409676|ref|XM_005246820	Homo sapiens tissue factor pathway inhibitor (lipoprotein-associated coagulation inhibitor) (TFPI), transcript variant 2, mRNA [NM_001032281]
A_23_P10385	2.2231	0.0081	NM_016448	DTL	denticleless E3 ubiquitin protein ligase homolog (Drosophila)	ref|NM_016448|ref|NM_001286230|ref|NM_001286229|ens|ENST00000475419	Homo sapiens denticleless E3 ubiquitin protein ligase homolog (Drosophila) (DTL), transcript variant 1, mRNA [NM_016448]
A_23_P63789	2.2241	0.0036	NM_032997	ZWINT	ZW10 interacting kinetochore protein	ref|NM_032997|ref|NM_007057|ref|NM_001005413|ens|ENST00000489649	Homo sapiens ZW10 interacting kinetochore protein (ZWINT), transcript variant 2, mRNA [NM_032997]
A_23_P202004	2.2254	0.0025	NM_020200	PRTFDC1	phosphoribosyl transferase domain containing 1	ref|NM_020200|ref|NM_001282786|ens|ENST00000320152|ref|XM_005252537	Homo sapiens phosphoribosyl transferase domain containing 1 (PRTFDC1), transcript variant 1, mRNA [NM_020200]
A_23_P57588	2.2267	0.0182	NM_016426	GTSE1	G-2 and S-phase expressed 1	ref|NM_016426|ens|ENST00000491863|ens|ENST00000454366|gb|AK315550	Homo sapiens G-2 and S-phase expressed 1 (GTSE1), mRNA [NM_016426]
A_33_P3233659	2.2269	0.0003	NM_001104546	RPP30	ribonuclease P/MRP 30kDa subunit	ref|NM_001104546|ens|ENST00000470933|gb|AK095810|tc|THC2494360	Homo sapiens ribonuclease P/MRP 30kDa subunit (RPP30), transcript variant 1, mRNA [NM_001104546]
A_23_P54622	2.2303	0.0004	NM_007317	KIF22	kinesin family member 22	ref|NM_007317|ref|NM_001256270|ref|NM_001256269|ens|ENST00000160827	Homo sapiens kinesin family member 22 (KIF22), transcript variant 1, mRNA [NM_007317]
A_32_P116660	2.2349	0.0004	NM_198557	RBM43	RNA binding motif protein 43	ref|NM_198557|ens|ENST00000331426|tc|THC2678229	Homo sapiens RNA binding motif protein 43 (RBM43), mRNA [NM_198557]
A_23_P48669	2.2354	0.0214	NM_005192	CDKN3	cyclin-dependent kinase inhibitor 3	ref|NM_005192|ref|NM_001130851|ens|ENST00000555837|ens|ENST00000556305	Homo sapiens cyclin-dependent kinase inhibitor 3 (CDKN3), transcript variant 1, mRNA [NM_005192]
A_23_P152678	2.2438	0.0002	NM_015681	B9D1	B9 protein domain 1	ref|NM_015681|ref|NM_001243475|ref|NM_001243473|ens|ENST00000477683	Homo sapiens B9 protein domain 1 (B9D1), transcript variant 2, mRNA [NM_015681]
A_23_P500400	2.2502	0.0009	NM_080284	ABCA6	ATP-binding cassette, sub-family A (ABC1), member 6	ref|NM_080284|ens|ENST00000284425|ref|XM_006721791|ref|XM_006721792	Homo sapiens ATP-binding cassette, sub-family A (ABC1), member 6 (ABCA6), mRNA [NM_080284]
A_23_P104651	2.2518	0.002	NM_080668	CDCA5	cell division cycle associated 5	ref|NM_080668|ens|ENST00000275517|gb|AK093670|gb|AX748254	Homo sapiens cell division cycle associated 5 (CDCA5), mRNA [NM_080668]
A_33_P3374210	2.2532	0.0377	NM_002417	MKI67	marker of proliferation Ki-67	ref|NM_002417|ref|NM_001145966|ens|ENST00000617118|ens|ENST00000368654	Homo sapiens marker of proliferation Ki-67 (MKI67), transcript variant 1, mRNA [NM_002417]
A_32_P178499	2.279	0.0027	NM_001012984	C16orf86	chromosome 16 open reading frame 86	ref|NM_001012984|ens|ENST00000459925|ens|ENST00000445068|ens|ENST00000403458	Homo sapiens chromosome 16 open reading frame 86 (C16orf86), mRNA [NM_001012984]
A_21_P0000397	2.2847	0.0165	NR_003139	SCARNA18	small Cajal body-specific RNA 18	ref|NR_003139|gb|AM055742	Homo sapiens small Cajal body-specific RNA 18 (SCARNA18), guide RNA [NR_003139]
A_33_P3291176	2.2957	3.8498e-05	NM_001017921	VMAC	vimentin-type intermediate filament associated coiled-coil protein	ref|NM_001017921|ens|ENST00000339485|gb|BC110802|gb|AK124162	Homo sapiens vimentin-type intermediate filament associated coiled-coil protein (VMAC), mRNA [NM_001017921]
A_24_P355493	2.2971	0.0041	NM_022126	LHPP	phospholysine phosphohistidine inorganic pyrophosphate phosphatase	ref|NM_022126|ref|NM_001167880|ens|ENST00000481452|ens|ENST00000368839	Homo sapiens phospholysine phosphohistidine inorganic pyrophosphate phosphatase (LHPP), transcript variant 1, mRNA [NM_022126]
A_24_P626850	2.3	0.0006	NM_004285	H6PD	hexose-6-phosphate dehydrogenase (glucose 1-dehydrogenase)	ref|NM_004285|ref|NM_001282587|ens|ENST00000377403|ref|XM_005263540	Homo sapiens hexose-6-phosphate dehydrogenase (glucose 1-dehydrogenase) (H6PD), transcript variant 2, mRNA [NM_004285]
A_33_P3299834	2.301	0.0001	NM_002695	POLR2E	polymerase (RNA) II (DNA directed) polypeptide E, 25kDa	ref|NM_002695|ens|ENST00000615234|ens|ENST00000586746	Homo sapiens polymerase (RNA) II (DNA directed) polypeptide E, 25kDa (POLR2E), mRNA [NM_002695]
A_23_P203920	2.3019	0.027	NM_005086	SSPN	sarcospan	ref|NM_005086|ref|NM_001135823|ens|ENST00000242729|ens|ENST00000422622	Homo sapiens sarcospan (SSPN), transcript variant 1, mRNA [NM_005086]
A_32_P221799	2.3026	0.0414	NM_003514	HIST1H2AM	histone cluster 1, H2am	ref|NM_003514|gb|BC071668|gb|BC032686|gb|BC032756	Homo sapiens histone cluster 1, H2am (HIST1H2AM), mRNA [NM_003514]
A_19_P00813554	2.3029	0.0052	NR_027123	KTN1-AS1	KTN1 antisense RNA 1	ref|NR_027123|linc|lnc-TBPL2-1:2|linc|lnc-TBPL2-1:5|linc|lnc-TBPL2-1:3	Homo sapiens KTN1 antisense RNA 1 (KTN1-AS1), long non-coding RNA [NR_027123]
A_23_P206059	2.3039	0.0466	NM_003981	PRC1	protein regulator of cytokinesis 1	ref|NM_003981|ref|NM_199413|ref|NM_001267580|ens|ENST00000361188	Homo sapiens protein regulator of cytokinesis 1 (PRC1), transcript variant 1, mRNA [NM_003981]
A_24_P297539	2.305	0.0213	NM_181801	UBE2C	ubiquitin-conjugating enzyme E2C	ref|NM_181801|ref|NM_007019|ref|NM_181799|ref|NM_181800	Homo sapiens ubiquitin-conjugating enzyme E2C (UBE2C), transcript variant 4, mRNA [NM_181801]
A_22_P00016064	2.3144	0.012	NM_001286679	LARP6	La ribonucleoprotein domain family, member 6	ref|NM_001286679|ens|ENST00000560052|linc|lnc-THAP10-2:2|linc|lnc-THAP10-2:1	Homo sapiens La ribonucleoprotein domain family, member 6 (LARP6), transcript variant 3, mRNA [NM_001286679]
A_32_P110872	2.3168	0.0039	NM_033110	GGACT	gamma-glutamylamine cyclotransferase	ref|NM_033110|ref|NM_001195087|ens|ENST00000376250|ens|ENST00000455100	Homo sapiens gamma-glutamylamine cyclotransferase (GGACT), transcript variant 1, mRNA [NM_033110]
A_33_P3387831	2.3185	0.0097	ENST00000402338	CENPM	centromere protein M	ens|ENST00000402338|ens|ENST00000472374|ens|ENST00000215980|ref|XR_244383	centromere protein M [Source:HGNC Symbol;Acc:HGNC:18352] [ENST00000402338]
A_23_P158533	2.3188	0.0004	NM_021008	DEAF1	DEAF1 transcription factor	ref|NM_021008|ref|NM_001293634|ens|ENST00000525904|ens|ENST00000526790	Homo sapiens DEAF1 transcription factor (DEAF1), transcript variant 1, mRNA [NM_021008]
A_23_P259586	2.32	0.0127	NM_003318	TTK	TTK protein kinase	ref|NM_003318|ref|NM_001166691|ens|ENST00000504590|ens|ENST00000369798	Homo sapiens TTK protein kinase (TTK), transcript variant 1, mRNA [NM_003318]
A_33_P3321293	2.3234	0.0378	NM_178229	IQGAP3	IQ motif containing GTPase activating protein 3	ref|NM_178229|ens|ENST00000361170|ens|ENST00000491900|gb|AK122653	Homo sapiens IQ motif containing GTPase activating protein 3 (IQGAP3), mRNA [NM_178229]
A_33_P3214446	2.3254	0.0285	NM_181558	RFC3	replication factor C (activator 1) 3, 38kDa	ref|NM_181558|ens|ENST00000434425|gb|AK312544|gb|BT019668	Homo sapiens replication factor C (activator 1) 3, 38kDa (RFC3), transcript variant 2, mRNA [NM_181558]
A_24_P225878	2.3271	0.0006	NM_022342	KIF9	kinesin family member 9	ref|NM_022342|ref|NM_001134878|ref|NM_182902|ens|ENST00000452770	Homo sapiens kinesin family member 9 (KIF9), transcript variant 1, mRNA [NM_022342]
A_32_P66364	2.3276	0.017	NM_001080545	PPP1R1C	protein phosphatase 1, regulatory (inhibitor) subunit 1C	ref|NM_001080545|ref|NR_048567|ens|ENST00000479855|ens|ENST00000486067	Homo sapiens protein phosphatase 1, regulatory (inhibitor) subunit 1C (PPP1R1C), transcript variant 3, mRNA [NM_001080545]
A_24_P928510	2.3313	6.7862e-05	NM_053055	THEM4	thioesterase superfamily member 4	ref|NM_053055|ens|ENST00000368814|gb|AF075119|gb|JA482254	Homo sapiens thioesterase superfamily member 4 (THEM4), mRNA [NM_053055]
A_23_P345707	2.3328	0.0421	NM_152259	TICRR	TOPBP1-interacting checkpoint and replication regulator	ref|NM_152259|ens|ENST00000268138|gb|GQ227787|gb|AK123612	Homo sapiens TOPBP1-interacting checkpoint and replication regulator (TICRR), mRNA [NM_152259]
A_23_P57658	2.3333	0.0191	NM_020386	HRASLS	HRAS-like suppressor	ref|NM_020386|ens|ENST00000264735|gb|AY251533|gb|AB030816	Homo sapiens HRAS-like suppressor (HRASLS), mRNA [NM_020386]
A_23_P133956	2.3364	0.0116	NM_002263	KIFC1	kinesin family member C1	ref|NM_002263|ens|ENST00000480346|ens|ENST00000492385|ens|ENST00000374523	Homo sapiens kinesin family member C1 (KIFC1), mRNA [NM_002263]
A_33_P3401658	2.3368	0.0167	NM_031246	PSG2	pregnancy specific beta-1-glycoprotein 2	ref|NM_031246|ens|ENST00000593482|ens|ENST00000406487|ens|ENST00000329509	Homo sapiens pregnancy specific beta-1-glycoprotein 2 (PSG2), mRNA [NM_031246]
A_23_P254733	2.339	0.0209	NM_024629	CENPU	centromere protein U	ref|NM_024629|ref|NR_104593|ens|ENST00000502461|ens|ENST00000510146	Homo sapiens centromere protein U (CENPU), transcript variant 1, mRNA [NM_024629]
A_33_P3417620	2.3474	0.003	ENST00000380308	ZRSR2	zinc finger (CCCH type), RNA-binding motif and serine/arginine rich 2	ens|ENST00000380308|gb|BC065719|tc|THC2513797	zinc finger (CCCH type), RNA-binding motif and serine/arginine rich 2 [Source:HGNC Symbol;Acc:HGNC:23019] [ENST00000380308]
A_23_P152047	2.3735	0.01	NM_138967	SCAMP5	secretory carrier membrane protein 5	ref|NM_138967|ref|NM_001178111|ref|NM_001178112|ref|NR_033660	Homo sapiens secretory carrier membrane protein 5 (SCAMP5), transcript variant 3, mRNA [NM_138967]
A_23_P19182	2.3803	0.0026	NM_016606	REEP2	receptor accessory protein 2	ref|NM_016606|ref|NM_001271803|ref|NR_073449|ref|NR_073448	Homo sapiens receptor accessory protein 2 (REEP2), transcript variant 2, mRNA [NM_016606]
A_23_P259594	2.3847	0.0025	NM_016377	AKAP7	A kinase (PRKA) anchor protein 7	ref|NM_016377|ref|NM_138633|ref|NM_004842|ens|ENST00000342266	Homo sapiens A kinase (PRKA) anchor protein 7 (AKAP7), transcript variant gamma, mRNA [NM_016377]
A_23_P385861	2.3908	0.0175	NM_152562	CDCA2	cell division cycle associated 2	ref|NM_152562|ens|ENST00000521098|ens|ENST00000330560|ref|XM_006716294	Homo sapiens cell division cycle associated 2 (CDCA2), mRNA [NM_152562]
A_23_P23765	2.3911	0.0009	NM_014288	ITGB3BP	integrin beta 3 binding protein (beta3-endonexin)	ref|NM_014288|ref|NM_001206739|ref|NR_045147|ens|ENST00000489863	Homo sapiens integrin beta 3 binding protein (beta3-endonexin) (ITGB3BP), transcript variant 2, mRNA [NM_014288]
A_33_P3406939	2.3936	0.0016	NM_194313	KIF24	kinesin family member 24	ref|NM_194313|ens|ENST00000379166|ens|ENST00000402558|gb|AK125872	Homo sapiens kinesin family member 24 (KIF24), mRNA [NM_194313]
A_23_P202117	2.3948	0.0016	NR_046310	PCGF5	polycomb group ring finger 5	ref|NR_046310|ref|NR_046435|ens|ENST00000490164|gb|BC007377	Homo sapiens polycomb group ring finger 5 (PCGF5), transcript variant 3, non-coding RNA [NR_046310]
A_23_P117797	2.4121	5.755e-07	NM_017882	CLN6	ceroid-lipofuscinosis, neuronal 6, late infantile, variant	ref|NM_017882|ens|ENST00000249806|gb|AK291175|gb|AK027604	Homo sapiens ceroid-lipofuscinosis, neuronal 6, late infantile, variant (CLN6), mRNA [NM_017882]
A_23_P375	2.4138	0.0061	NM_018101	CDCA8	cell division cycle associated 8	ref|NM_018101|ref|NM_001256875|ens|ENST00000327331|ens|ENST00000373055	Homo sapiens cell division cycle associated 8 (CDCA8), transcript variant 2, mRNA [NM_018101]
A_33_P3295523	2.419	0.0001	NM_005052	RAC3	ras-related C3 botulinum toxin substrate 3 (rho family, small GTP binding protein Rac3)	ref|NM_005052|ens|ENST00000306897|ens|ENST00000585014|gb|BC009605	Homo sapiens ras-related C3 botulinum toxin substrate 3 (rho family, small GTP binding protein Rac3) (RAC3), mRNA [NM_005052]
A_21_P0000671	2.4275	0.0059	NM_175617	MT1E	metallothionein 1E	ref|NM_175617|ref|NM_176870|ref|NR_036677|ens|ENST00000563395	Homo sapiens metallothionein 1E (MT1E), mRNA [NM_175617]
A_33_P3676515	2.4346	0.016	NR_027292	SSR4P1	signal sequence receptor, delta pseudogene 1	ref|NR_027292|ens|ENST00000599569|gb|BC004343|linc|TCONS_l2_00017303	Homo sapiens signal sequence receptor, delta pseudogene 1 (SSR4P1), non-coding RNA [NR_027292]
A_23_P162746	2.439	1.5557e-05	NM_015974	CRYL1	crystallin, lambda 1	ref|NM_015974|ens|ENST00000298248|ref|XM_005266415|gb|AK024041	Homo sapiens crystallin, lambda 1 (CRYL1), mRNA [NM_015974]
A_33_P3209960	2.4409	0.0028	NM_153819	RASGRP2	RAS guanyl releasing protein 2 (calcium and DAG-regulated)	ref|NM_153819|ref|NM_001098671|ref|NM_001098670|ens|ENST00000441258	Homo sapiens RAS guanyl releasing protein 2 (calcium and DAG-regulated) (RASGRP2), transcript variant 2, mRNA [NM_153819]
A_33_P3356711	2.4439	0.0205	NM_198267	ING3	inhibitor of growth family, member 3	ref|NM_198267|ens|ENST00000339121|gb|AF161419|gb|BC093091	Homo sapiens inhibitor of growth family, member 3 (ING3), transcript variant 3, mRNA [NM_198267]
A_22_P00013909	2.4485	0.0067	NM_001164277	SLC37A4	solute carrier family 37 (glucose-6-phosphate transporter), member 4	ref|NM_001164277|ref|NM_001467|ref|NM_001164280|ref|NM_001164278	Homo sapiens solute carrier family 37 (glucose-6-phosphate transporter), member 4 (SLC37A4), transcript variant 1, mRNA [NM_001164277]
A_21_P0001711	2.4591	0.0182	NR_046326	PCAT6	prostate cancer associated transcript 6 (non-protein coding)	ref|NR_046326|ref|NR_046325|linc|lnc-RP11-480I12.4.1-1:1|linc|lnc-RP11-480I12.4.1-1:2	Homo sapiens prostate cancer associated transcript 6 (non-protein coding) (PCAT6), transcript variant 2, long non-coding RNA [NR_046326]
A_23_P207811	2.4646	0.0001	NM_006451	PAIP1	poly(A) binding protein interacting protein 1	ref|NM_006451|ref|NM_182789|ref|NM_183323|ens|ENST00000306846	Homo sapiens poly(A) binding protein interacting protein 1 (PAIP1), transcript variant 1, mRNA [NM_006451]
A_23_P253524	2.4681	0.0012	NM_001813	CENPE	centromere protein E, 312kDa	ref|NM_001813|ref|NM_001286734|ens|ENST00000611174|ens|ENST00000380026	Homo sapiens centromere protein E, 312kDa (CENPE), transcript variant 1, mRNA [NM_001813]
A_33_P3350634	2.4688	3.8498e-05	NM_001256270	KIF22	kinesin family member 22	ref|NM_001256270|ref|NM_001256269|ref|NM_007317|ens|ENST00000160827	Homo sapiens kinesin family member 22 (KIF22), transcript variant 3, mRNA [NM_001256270]
A_23_P65022	2.4792	0.0225	NM_000017	ACADS	acyl-CoA dehydrogenase, C-2 to C-3 short chain	ref|NM_000017|ref|NM_001302554|ens|ENST00000242592|gb|AB527081	Homo sapiens acyl-CoA dehydrogenase, C-2 to C-3 short chain (ACADS), transcript variant 1, mRNA [NM_000017]
A_24_P238499	2.4814	0.0004	NM_001012716	TYMSOS	TYMS opposite strand	ref|NM_001012716|gb|BC028301|tc|THC2474583	Homo sapiens TYMS opposite strand (TYMSOS), mRNA [NM_001012716]
A_33_P3376214	2.4826	0.0118	NM_001144829	FMO5	flavin containing monooxygenase 5	ref|NM_001144829|ens|ENST00000441068|gb|AK225739|tc|THC2655612	Homo sapiens flavin containing monooxygenase 5 (FMO5), transcript variant 2, mRNA [NM_001144829]
A_24_P254551	2.4836	0.0075	NM_015185	ARHGEF9	Cdc42 guanine nucleotide exchange factor (GEF) 9	ref|NM_015185|ref|NM_001173480|ref|NM_001173479|ens|ENST00000253401	Homo sapiens Cdc42 guanine nucleotide exchange factor (GEF) 9 (ARHGEF9), transcript variant 1, mRNA [NM_015185]
A_33_P3311775	2.4857	0.0045	NM_001013258	ZNF789	zinc finger protein 789	ref|NM_001013258|ens|ENST00000379724|ens|ENST00000465438|ens|ENST00000481108	Homo sapiens zinc finger protein 789 (ZNF789), transcript variant 2, mRNA [NM_001013258]
A_23_P160226	2.4895	0.0461	NM_001039464	MROH7	maestro heat-like repeat family member 7	ref|NM_001039464|ref|NM_001291332|ref|NR_026782|ref|NR_111931	Homo sapiens maestro heat-like repeat family member 7 (MROH7), transcript variant 1, mRNA [NM_001039464]
A_33_P3258013	2.4951	0.0007	NM_001270449	UBE3B	ubiquitin protein ligase E3B	ref|NM_001270449|ref|NM_001270451|ref|NM_001270450|ens|ENST00000340074	Homo sapiens ubiquitin protein ligase E3B (UBE3B), transcript variant 4, mRNA [NM_001270449]
A_23_P163481	2.4982	0.0271	NM_001211	BUB1B	BUB1 mitotic checkpoint serine/threonine kinase B	ref|NM_001211|ens|ENST00000412359|ens|ENST00000559435|ens|ENST00000287598	Homo sapiens BUB1 mitotic checkpoint serine/threonine kinase B (BUB1B), mRNA [NM_001211]
A_23_P57306	2.5048	0.0002	NM_005441	CHAF1B	chromatin assembly factor 1, subunit B (p60)	ref|NM_005441|gb|U20980|gb|AK092781|gb|BC021218	Homo sapiens chromatin assembly factor 1, subunit B (p60) (CHAF1B), mRNA [NM_005441]
A_24_P399888	2.5056	0.0086	ENST00000396437	CENPM	centromere protein M	ens|ENST00000396437|ens|ENST00000402338|ens|ENST00000215980|gb|CR457392	centromere protein M [Source:HGNC Symbol;Acc:HGNC:18352] [ENST00000396437]
A_33_P3340040	2.5106	0.0038	NM_032336	GINS4	GINS complex subunit 4 (Sld5 homolog)	ref|NM_032336|ens|ENST00000276533|gb|AK095334|gb|BX389951	Homo sapiens GINS complex subunit 4 (Sld5 homolog) (GINS4), mRNA [NM_032336]
A_23_P86100	2.5112	0.016	NM_001007255	KLHDC9	kelch domain containing 9	ref|NM_001007255|ref|NM_152366|ref|NR_033386|ref|NR_033385	Homo sapiens kelch domain containing 9 (KLHDC9), transcript variant 2, mRNA [NM_001007255]
A_23_P57379	2.5157	0.0416	NM_003504	CDC45	cell division cycle 45	ref|NM_003504|ref|NM_001178010|ref|NM_001178011|ens|ENST00000493724	Homo sapiens cell division cycle 45 (CDC45), transcript variant 2, mRNA [NM_003504]
A_23_P203475	2.5157	0.0193	NM_145040	PRKCDBP	protein kinase C, delta binding protein	ref|NM_145040|ens|ENST00000303927|ens|ENST00000532354|gb|AF339881	Homo sapiens protein kinase C, delta binding protein (PRKCDBP), mRNA [NM_145040]
A_23_P118834	2.5188	0.0425	NM_001067	TOP2A	topoisomerase (DNA) II alpha 170kDa	ref|NM_001067|ens|ENST00000423485|ref|XM_005257632|gb|J04088	Homo sapiens topoisomerase (DNA) II alpha 170kDa (TOP2A), mRNA [NM_001067]
A_33_P3807062	2.5231	0.0087	NM_018410	HJURP	Holliday junction recognition protein	ref|NM_018410|ref|NM_001282962|ref|NM_001282963|ens|ENST00000433484	Homo sapiens Holliday junction recognition protein (HJURP), transcript variant 1, mRNA [NM_018410]
A_23_P218369	2.5294	0.0304	NM_032963	CCL14	chemokine (C-C motif) ligand 14	ref|NM_032963|ref|NM_032962|ref|NR_027921|ref|NR_027922	Homo sapiens chemokine (C-C motif) ligand 14 (CCL14), transcript variant 3, mRNA [NM_032963]
A_23_P74449	2.5402	0.0002	NM_032756	HPDL	4-hydroxyphenylpyruvate dioxygenase-like	ref|NM_032756|ens|ENST00000334815|gb|BC007293|tc|THC2464533	Homo sapiens 4-hydroxyphenylpyruvate dioxygenase-like (HPDL), mRNA [NM_032756]
A_23_P140434	2.5407	0.0215	NM_018728	MYO5C	myosin VC	ref|NM_018728|ens|ENST00000261839|gb|AF272390|tc|THC2562840	Homo sapiens myosin VC (MYO5C), mRNA [NM_018728]
A_33_P3232173	2.5467	0.0021	ENST00000338910	PSPC1	paraspeckle component 1	ens|ENST00000338910|linc|TCONS_l2_00007053|linc|TCONS_l2_00007052|gb|CN288718	paraspeckle component 1 [Source:HGNC Symbol;Acc:HGNC:20320] [ENST00000338910]
A_24_P413884	2.5492	0.0118	NM_001809	CENPA	centromere protein A	ref|NM_001809|ref|NM_001042426|ens|ENST00000233505|ens|ENST00000475662	Homo sapiens centromere protein A (CENPA), transcript variant 1, mRNA [NM_001809]
A_23_P170186	2.5642	0.0002	NM_017570	OPLAH	5-oxoprolinase (ATP-hydrolysing)	ref|NM_017570|ens|ENST00000618853|linc|lnc-PARP10-1:3|linc|lnc-PARP10-1:2	Homo sapiens 5-oxoprolinase (ATP-hydrolysing) (OPLAH), mRNA [NM_017570]
A_23_P215517	2.5696	3.8498e-05	NM_001172428	KLHL7	kelch-like family member 7	ref|NM_001172428|ref|NR_033329|ens|ENST00000479700|ens|ENST00000477076	Homo sapiens kelch-like family member 7 (KLHL7), transcript variant 3, mRNA [NM_001172428]
A_23_P150935	2.5744	0.003	NM_005480	TROAP	trophinin associated protein	ref|NM_005480|ens|ENST00000257909|ref|XM_006719181|ref|XM_006719182	Homo sapiens trophinin associated protein (TROAP), transcript variant 1, mRNA [NM_005480]
A_23_P148475	2.5748	0.0093	NM_012310	KIF4A	kinesin family member 4A	ref|NM_012310|ref|NM_001099293|ens|ENST00000374403|ens|ENST00000435029	Homo sapiens kinesin family member 4A (KIF4A), mRNA [NM_012310]
A_23_P159539	2.5851	0.0004	NM_004192	ASMTL	acetylserotonin O-methyltransferase-like	ref|NM_004192|ref|NM_001173474|ref|NM_001173473|ens|ENST00000381333	Homo sapiens acetylserotonin O-methyltransferase-like (ASMTL), transcript variant 1, mRNA [NM_004192]
A_23_P385105	2.5852	0.003	NM_032726	PLCD4	phospholipase C, delta 4	ref|NM_032726|ens|ENST00000473443|ens|ENST00000457773|ens|ENST00000450993	Homo sapiens phospholipase C, delta 4 (PLCD4), mRNA [NM_032726]
A_23_P143935	2.5943	0.0062	NM_025163	PIGZ	phosphatidylinositol glycan anchor biosynthesis, class Z	ref|NM_025163|ens|ENST00000412723|ref|XM_006713758|gb|AK022830	Homo sapiens phosphatidylinositol glycan anchor biosynthesis, class Z (PIGZ), mRNA [NM_025163]
A_33_P3372451	2.5971	0.0006	NM_199184	DNPH1	2'-deoxynucleoside 5'-phosphate N-hydrolase 1	ref|NM_199184|ref|NM_006443|ens|ENST00000230431|gb|AF040105	Homo sapiens 2'-deoxynucleoside 5'-phosphate N-hydrolase 1 (DNPH1), transcript variant 2, mRNA [NM_199184]
A_23_P15174	2.598	0.0015	NM_005949	MT1F	metallothionein 1F	ref|NM_005949|ref|NM_001301272|ens|ENST00000564295|ens|ENST00000334350	Homo sapiens metallothionein 1F (MT1F), transcript variant 1, mRNA [NM_005949]
A_23_P66241	2.5984	0.0029	NM_176870	MT1M	metallothionein 1M	ref|NM_176870|ens|ENST00000379818|gb|AF136177|gb|BC028280	Homo sapiens metallothionein 1M (MT1M), mRNA [NM_176870]
A_23_P130182	2.5985	0.0088	NM_004217	AURKB	aurora kinase B	ref|NM_004217|ref|NM_001256834|ref|NM_001284526|ens|ENST00000580390	Homo sapiens aurora kinase B (AURKB), transcript variant 1, mRNA [NM_004217]
A_32_P181297	2.626	0.0243	NR_002330	ST7-AS1	ST7 antisense RNA 1	ref|NR_002330|linc|lnc-AC106873.4.1-1:1|gb|DJ031135|gb|AF400039	Homo sapiens ST7 antisense RNA 1 (ST7-AS1), antisense RNA [NR_002330]
A_21_P0000808	2.6375	0.0002	NR_038448	UBL7-AS1	UBL7 antisense RNA 1 (head to head)	ref|NR_038448|ref|NR_038449|ref|NR_120377|linc|lnc-ARID3B-3:1	Homo sapiens UBL7 antisense RNA 1 (head to head) (UBL7-AS1), transcript variant 1, long non-coding RNA [NR_038448]
A_23_P124417	2.6388	0.033	NM_004336	BUB1	BUB1 mitotic checkpoint serine/threonine kinase	ref|NM_004336|ref|NM_001278616|ref|NM_001278617|ens|ENST00000302759	Homo sapiens BUB1 mitotic checkpoint serine/threonine kinase (BUB1), transcript variant 1, mRNA [NM_004336]
A_23_P212400	2.6499	0.0004	NM_012191	NAT6	N-acetyltransferase 6 (GCN5-related)	ref|NM_012191|ref|NM_001200016|ref|NM_001200018|ens|ENST00000443842	Homo sapiens N-acetyltransferase 6 (GCN5-related) (NAT6), transcript variant 1, mRNA [NM_012191]
A_23_P162719	2.6543	0.0446	NM_030932	DIAPH3	diaphanous-related formin 3	ref|NM_030932|ref|NM_001258370|ref|NM_001258369|gb|AL137718	Homo sapiens diaphanous-related formin 3 (DIAPH3), transcript variant 2, mRNA [NM_030932]
A_23_P388812	2.6549	0.0037	ENST00000435431	CKAP2L	cytoskeleton associated protein 2-like	ens|ENST00000435431|gb|AK097948|gb|BC036217|tc|THC2489149	cytoskeleton associated protein 2-like [Source:HGNC Symbol;Acc:HGNC:26877] [ENST00000435431]
A_23_P70007	2.6595	0.0486	NM_012484	HMMR	hyaluronan-mediated motility receptor (RHAMM)	ref|NM_012484|ref|NM_001142556|ref|NM_012485|ref|NM_001142557	Homo sapiens hyaluronan-mediated motility receptor (RHAMM) (HMMR), transcript variant 2, mRNA [NM_012484]
A_23_P10995	2.6826	0.0402	NM_014483	RBMS3	RNA binding motif, single stranded interacting protein 3	ref|NM_014483|ref|NM_001177712|ens|ENST00000497319|ens|ENST00000456853	Homo sapiens RNA binding motif, single stranded interacting protein 3 (RBMS3), transcript variant 2, mRNA [NM_014483]
A_23_P357760	2.6841	0.0003	ENST00000481340	ARSD	arylsulfatase D	ens|ENST00000481340|ens|ENST00000217890|ref|XM_005274516|gb|AF160499	arylsulfatase D [Source:HGNC Symbol;Acc:HGNC:717] [ENST00000481340]
A_24_P318593	2.6898	9.3826e-06	NM_138355	SCRN2	secernin 2	ref|NM_138355|ref|NM_001145023|ens|ENST00000579856|ens|ENST00000582459	Homo sapiens secernin 2 (SCRN2), transcript variant 1, mRNA [NM_138355]
A_33_P3417695	2.6903	0.0006	NM_001014440	ODF3B	outer dense fiber of sperm tails 3B	ref|NM_001014440|ens|ENST00000329363|ens|ENST00000468249|ref|XM_005261918	Homo sapiens outer dense fiber of sperm tails 3B (ODF3B), mRNA [NM_001014440]
A_24_P389415	2.7036	0.0487	NM_007257	PNMA2	paraneoplastic Ma antigen 2	ref|NM_007257|ens|ENST00000522362|gb|AB020690|gb|BC036489	Homo sapiens paraneoplastic Ma antigen 2 (PNMA2), mRNA [NM_007257]
A_33_P3288159	2.7133	0.0485	NM_018136	ASPM	asp (abnormal spindle) homolog, microcephaly associated (Drosophila)	ref|NM_018136|ref|NM_001206846|ens|ENST00000294732|ens|ENST00000612785	Homo sapiens asp (abnormal spindle) homolog, microcephaly associated (Drosophila) (ASPM), transcript variant 1, mRNA [NM_018136]
A_21_P0000331	2.7223	0.0271	NR_002976	SNORA44	small nucleolar RNA, H/ACA box 44	ref|NR_002976|linc|lnc-TAF12-1:4|linc|lnc-TAF12-1:6|linc|lnc-TAF12-1:10	Homo sapiens small nucleolar RNA, H/ACA box 44 (SNORA44), small nucleolar RNA [NR_002976]
A_23_P371410	2.7237	0.0004	NM_207578	PRKACB	protein kinase, cAMP-dependent, catalytic, beta	ref|NM_207578|ref|NM_001300915|ref|NM_001300916|ref|NM_001300917	Homo sapiens protein kinase, cAMP-dependent, catalytic, beta (PRKACB), transcript variant 3, mRNA [NM_207578]
A_24_P157156	2.7366	0.0004	NM_001080539	CCDC150	coiled-coil domain containing 150	ref|NM_001080539|ens|ENST00000494389|ens|ENST00000487663|ens|ENST00000409270	Homo sapiens coiled-coil domain containing 150 (CCDC150), mRNA [NM_001080539]
A_23_P41664	2.7434	0.0006	NM_181506	LRRC70	leucine rich repeat containing 70	ref|NM_181506|ens|ENST00000334994|ens|ENST00000448151|ens|ENST00000413749	Homo sapiens leucine rich repeat containing 70 (LRRC70), mRNA [NM_181506]
A_33_P3317979	2.7438	0.0052	NM_001080467	MYO5B	myosin VB	ref|NM_001080467|ens|ENST00000285039|ref|XR_432412|gb|AB290160	Homo sapiens myosin VB (MYO5B), mRNA [NM_001080467]
A_23_P119254	2.7605	0.0012	NM_018154	ASF1B	anti-silencing function 1B histone chaperone	ref|NM_018154|ens|ENST00000263382|gb|AK001466|gb|AK001288	Homo sapiens anti-silencing function 1B histone chaperone (ASF1B), mRNA [NM_018154]
A_33_P3360216	2.7743	0.0105	NM_003509	HIST1H2AI	histone cluster 1, H2ai	ref|NM_003509|ens|ENST00000358739|gb|CK000930	Homo sapiens histone cluster 1, H2ai (HIST1H2AI), mRNA [NM_003509]
A_23_P88331	2.776	0.0248	NM_014750	DLGAP5	discs, large (Drosophila) homolog-associated protein 5	ref|NM_014750|ref|NM_001146015|ens|ENST00000247191|gb|BT007344	Homo sapiens discs, large (Drosophila) homolog-associated protein 5 (DLGAP5), transcript variant 1, mRNA [NM_014750]
A_24_P175612	2.7787	0.0024	NM_178858	SFXN2	sideroflexin 2	ref|NM_178858|ens|ENST00000459894|ens|ENST00000480358|ref|XR_246067	Homo sapiens sideroflexin 2 (SFXN2), mRNA [NM_178858]
A_23_P119857	2.7803	0.0205	NM_001008237	TTC32	tetratricopeptide repeat domain 32	ref|NM_001008237|ens|ENST00000495698|ens|ENST00000333610|gb|HQ447476	Homo sapiens tetratricopeptide repeat domain 32 (TTC32), mRNA [NM_001008237]
A_24_P295010	2.7878	0.0019	NM_004155	SERPINB9	serpin peptidase inhibitor, clade B (ovalbumin), member 9	ref|NM_004155|ens|ENST00000380698|ref|XM_005249184|gb|BC002538	Homo sapiens serpin peptidase inhibitor, clade B (ovalbumin), member 9 (SERPINB9), mRNA [NM_004155]
A_24_P146683	2.7939	0.0061	NM_002443	MSMB	microseminoprotein, beta-	ref|NM_002443|ref|NM_138634|ens|ENST00000582163|ens|ENST00000581478	Homo sapiens microseminoprotein, beta- (MSMB), transcript variant PSP94, mRNA [NM_002443]
A_23_P75071	2.8	0.0039	NM_016195	KIF20B	kinesin family member 20B	ref|NM_016195|ref|NM_001284259|ens|ENST00000371728|ens|ENST00000260753	Homo sapiens kinesin family member 20B (KIF20B), transcript variant 2, mRNA [NM_016195]
A_33_P3402076	2.8028	0.0047	ENST00000544271	BAD	BCL2-associated agonist of cell death	ens|ENST00000544271|gb|AK309150|tc|THC2562758	BCL2-associated agonist of cell death [Source:HGNC Symbol;Acc:HGNC:936] [ENST00000544271]
A_24_P225616	2.8119	0.0034	NM_001034	RRM2	ribonucleotide reductase M2	ref|NM_001034|ref|NM_001165931|ens|ENST00000360566|ens|ENST00000304567	Homo sapiens ribonucleotide reductase M2 (RRM2), transcript variant 2, mRNA [NM_001034]
A_23_P166797	2.8146	0.003	NM_022147	RTP4	receptor (chemosensory) transporter protein 4	ref|NM_022147|ens|ENST00000259030|gb|AJ251832|gb|BC013161	Homo sapiens receptor (chemosensory) transporter protein 4 (RTP4), mRNA [NM_022147]
A_23_P14193	2.8183	0.002	NM_002915	RFC3	replication factor C (activator 1) 3, 38kDa	ref|NM_002915|ens|ENST00000380071|gb|L07541|gb|AK222572	Homo sapiens replication factor C (activator 1) 3, 38kDa (RFC3), transcript variant 1, mRNA [NM_002915]
A_23_P120062	2.8193	0.0009	NM_003203	GCFC2	GC-rich sequence DNA-binding factor 2	ref|NM_003203|ref|NM_001201334|ens|ENST00000541687|ens|ENST00000321027	Homo sapiens GC-rich sequence DNA-binding factor 2 (GCFC2), transcript variant 1, mRNA [NM_003203]
A_23_P27005	2.8217	0.0027	NM_024308	DHRS11	dehydrogenase/reductase (SDR family) member 11	ref|NM_024308|ens|ENST00000621143|ens|ENST00000617959|ens|ENST00000610443	Homo sapiens dehydrogenase/reductase (SDR family) member 11 (DHRS11), mRNA [NM_024308]
A_33_P3245321	2.8266	0.0006	NM_001012267	CENPP	centromere protein P	ref|NM_001012267|ref|NM_001286969|ref|NM_001286971|ens|ENST00000375576	Homo sapiens centromere protein P (CENPP), transcript variant 1, mRNA [NM_001012267]
A_33_P3340468	2.8318	0.0103	ENST00000403304	CENPI	centromere protein I	ens|ENST00000403304|ens|ENST00000435570|tc|THC2630330|tc|THC2620023	centromere protein I [Source:HGNC Symbol;Acc:HGNC:3968] [ENST00000403304]
A_33_P3237874	2.8333	0.0075	NM_001100620	TROAP	trophinin associated protein	ref|NM_001100620|ens|ENST00000380327|gb|BC011597|tc|THC2481969	Homo sapiens trophinin associated protein (TROAP), transcript variant 2, mRNA [NM_001100620]
A_24_P186379	2.8427	5.2547e-05	NM_198472	FUOM	fucose mutarotase	ref|NM_198472|ref|NM_001301828|ref|NM_001098483|ref|NM_001301827	Homo sapiens fucose mutarotase (FUOM), transcript variant 2, mRNA [NM_198472]
A_33_P3230548	2.8472	0.0039	NM_014875	KIF14	kinesin family member 14	ref|NM_014875|ens|ENST00000367350|ens|ENST00000614960|gb|D26361	Homo sapiens kinesin family member 14 (KIF14), mRNA [NM_014875]
A_32_P96719	2.8528	0.0041	NM_024745	SHCBP1	SHC SH2-domain binding protein 1	ref|NM_024745|ens|ENST00000303383|gb|AK055931|gb|BC000960	Homo sapiens SHC SH2-domain binding protein 1 (SHCBP1), mRNA [NM_024745]
A_23_P81973	2.8573	2.9108e-05	NM_014234	HSD17B8	hydroxysteroid (17-beta) dehydrogenase 8	ref|NM_014234|ens|ENST00000461067|ens|ENST00000469186|ens|ENST00000476285	Homo sapiens hydroxysteroid (17-beta) dehydrogenase 8 (HSD17B8), mRNA [NM_014234]
A_23_P38618	2.8594	0.0341	NM_004278	PIGL	phosphatidylinositol glycan anchor biosynthesis, class L	ref|NM_004278|ens|ENST00000225609|ref|XR_243571|ref|XM_006721596	Homo sapiens phosphatidylinositol glycan anchor biosynthesis, class L (PIGL), mRNA [NM_004278]
A_23_P7976	2.8594	0.0092	NM_005321	HIST1H1E	histone cluster 1, H1e	ref|NM_005321|ens|ENST00000304218|gb|AK313681|gb|EF065554	Homo sapiens histone cluster 1, H1e (HIST1H1E), mRNA [NM_005321]
A_23_P7853	2.863	0.001	NM_007058	CAPN11	calpain 11	ref|NM_007058|ens|ENST00000533604|ens|ENST00000398776|ref|XM_006714987	Homo sapiens calpain 11 (CAPN11), mRNA [NM_007058]
A_24_P602507	2.8726	0.0004	NM_001013619	HYKK	hydroxylysine kinase	ref|NM_001013619|ref|NM_001083612|ens|ENST00000408962|ens|ENST00000563233	Homo sapiens hydroxylysine kinase (HYKK), transcript variant 1, mRNA [NM_001013619]
A_24_P3804	2.8728	0.0108	NM_001039651	SAPCD1	suppressor APC domain containing 1	ref|NM_001039651|ref|NR_037846|ens|ENST00000548003|ens|ENST00000552302	Homo sapiens suppressor APC domain containing 1 (SAPCD1), mRNA [NM_001039651]
A_23_P133123	2.8908	0.0462	NM_032117	MND1	meiotic nuclear divisions 1 homolog (S. cerevisiae)	ref|NM_032117|ref|NM_001253861|ref|NR_045605|ens|ENST00000622785	Homo sapiens meiotic nuclear divisions 1 homolog (S. cerevisiae) (MND1), transcript variant 1, mRNA [NM_032117]
A_33_P3212615	2.8971	0.0022	NM_006287	TFPI	tissue factor pathway inhibitor (lipoprotein-associated coagulation inhibitor)	ref|NM_006287|ens|ENST00000233156|ens|ENST00000392365|ref|XM_005246818	Homo sapiens tissue factor pathway inhibitor (lipoprotein-associated coagulation inhibitor) (TFPI), transcript variant 1, mRNA [NM_006287]
A_23_P110802	2.9005	0.0025	NM_022909	CENPH	centromere protein H	ref|NM_022909|ens|ENST00000283006|gb|AK290746|gb|AK123761	Homo sapiens centromere protein H (CENPH), mRNA [NM_022909]
A_24_P225970	2.9252	0.0446	NM_001012409	SGOL1	shugoshin-like 1 (S. pombe)	ref|NM_001012409|ref|NM_001199252|ref|NM_001012410|ref|NM_001199254	Homo sapiens shugoshin-like 1 (S. pombe) (SGOL1), transcript variant A1, mRNA [NM_001012409]
A_33_P3353263	2.9289	0.0108	ENST00000462299	CYB5RL	cytochrome b5 reductase-like	ens|ENST00000462299|gb|BC071735|tc|THC2479059|tc|THC2669936	cytochrome b5 reductase-like [Source:HGNC Symbol;Acc:HGNC:32220] [ENST00000462299]
A_23_P326760	2.9374	0.0023	NM_015460	MYRIP	myosin VIIA and Rab interacting protein	ref|NM_015460|ref|NM_001284425|ref|NM_001284423|ref|NM_001284424	Homo sapiens myosin VIIA and Rab interacting protein (MYRIP), transcript variant 1, mRNA [NM_015460]
A_21_P0000342	2.9447	0.0093	NR_002990	SNORA5B	small nucleolar RNA, H/ACA box 5B	ref|NR_002990	Homo sapiens small nucleolar RNA, H/ACA box 5B (SNORA5B), small nucleolar RNA [NR_002990]
A_21_P0000745	2.9471	0.0193	NR_038271	TTN-AS1	TTN antisense RNA 1	ref|NR_038271|linc|lnc-PLEKHA3-1:2|gb|AK094031|gb|AK093733	Homo sapiens TTN antisense RNA 1 (TTN-AS1), transcript variant 2, long non-coding RNA [NR_038271]
A_23_P354175	2.9604	0.005	NM_138385	TMEM129	transmembrane protein 129, E3 ubiquitin protein ligase	ref|NM_138385|ref|NM_001127266|ens|ENST00000382936|ref|XM_005248039	Homo sapiens transmembrane protein 129, E3 ubiquitin protein ligase (TMEM129), transcript variant 2, mRNA [NM_138385]
A_23_P34788	2.988	0.0134	NM_006845	KIF2C	kinesin family member 2C	ref|NM_006845|ref|NM_001297656|ref|NM_001297655|ref|NM_001297657	Homo sapiens kinesin family member 2C (KIF2C), transcript variant 1, mRNA [NM_006845]
A_32_P150891	3.0298	0.0049	NM_001042517	DIAPH3	diaphanous-related formin 3	ref|NM_001042517|ref|NM_001258369|ref|NM_001258367|ref|NM_001258366	Homo sapiens diaphanous-related formin 3 (DIAPH3), transcript variant 1, mRNA [NM_001042517]
A_23_P35871	3.0306	0.0415	NM_024680	E2F8	E2F transcription factor 8	ref|NM_024680|ref|NM_001256371|ref|NM_001256372|ens|ENST00000620009	Homo sapiens E2F transcription factor 8 (E2F8), transcript variant 1, mRNA [NM_024680]
A_23_P52017	3.0398	0.0139	NM_018136	ASPM	asp (abnormal spindle) homolog, microcephaly associated (Drosophila)	ref|NM_018136|ref|NM_001206846|ens|ENST00000367408|ens|ENST00000367409	Homo sapiens asp (abnormal spindle) homolog, microcephaly associated (Drosophila) (ASPM), transcript variant 1, mRNA [NM_018136]
A_33_P3411315	3.0704	0.0081	NM_033185	KRTAP3-3	keratin associated protein 3-3	ref|NM_033185|ref|NM_031959|ens|ENST00000391586|ens|ENST00000572132	Homo sapiens keratin associated protein 3-3 (KRTAP3-3), mRNA [NM_033185]
A_33_P3307903	3.073	0.0039	NM_005192	CDKN3	cyclin-dependent kinase inhibitor 3	ref|NM_005192|ens|ENST00000216414|ens|ENST00000620759|ens|ENST00000611205	Homo sapiens cyclin-dependent kinase inhibitor 3 (CDKN3), transcript variant 1, mRNA [NM_005192]
A_23_P348524	3.0951	0.0258	NM_001007125	LKAAEAR1	LKAAEAR motif containing 1	ref|NM_001007125|ens|ENST00000308906|ref|XM_005260200|gb|BC036837	Homo sapiens LKAAEAR motif containing 1 (LKAAEAR1), mRNA [NM_001007125]
A_23_P321466	3.1028	8.8401e-05	NM_080662	PEX11G	peroxisomal biogenesis factor 11 gamma	ref|NM_080662|ref|NM_001270539|ref|NM_001300881|ens|ENST00000593942	Homo sapiens peroxisomal biogenesis factor 11 gamma (PEX11G), transcript variant 1, mRNA [NM_080662]
A_23_P50108	3.1206	0.0087	NM_006101	NDC80	NDC80 kinetochore complex component	ref|NM_006101|ens|ENST00000261597|gb|AK313184|gb|AB529174	Homo sapiens NDC80 kinetochore complex component (NDC80), mRNA [NM_006101]
A_24_P118231	3.1341	0.0001	NM_001003803	ATP5S	ATP synthase, H+ transporting, mitochondrial Fo complex, subunit s (factor B)	ref|NM_001003803|ref|NR_033761|ens|ENST00000554951|ref|XM_005267538	Homo sapiens ATP synthase, H+ transporting, mitochondrial Fo complex, subunit s (factor B) (ATP5S), transcript variant 1, mRNA [NM_001003803]
A_23_P10873	3.1373	0.0056	NM_003263	TLR1	toll-like receptor 1	ref|NM_003263|ens|ENST00000502213|ens|ENST00000308979|ref|XM_005262666	Homo sapiens toll-like receptor 1 (TLR1), mRNA [NM_003263]
A_23_P160537	3.1448	0.0019	NM_024037	AUNIP	aurora kinase A and ninein interacting protein	ref|NM_024037|ens|ENST00000374298|gb|AK024326|tc|THC2601722	Homo sapiens aurora kinase A and ninein interacting protein (AUNIP), transcript variant 2, mRNA [NM_024037]
A_23_P118815	3.1467	0.0059	NM_001012271	BIRC5	baculoviral IAP repeat containing 5	ref|NM_001012271|ref|NM_001168|ref|NM_001012270|ens|ENST00000301633	Homo sapiens baculoviral IAP repeat containing 5 (BIRC5), transcript variant 3, mRNA [NM_001012271]
A_23_P373119	3.1866	0.0002	NR_002165	HMGB3P1	high mobility group box 3 pseudogene 1	ref|NR_002165|ens|ENST00000393368|gb|BC103849|gb|BC103850	Homo sapiens high mobility group box 3 pseudogene 1 (HMGB3P1), non-coding RNA [NR_002165]
A_33_P3343182	3.1984	0.0031	NM_024726	IQCA1	IQ motif containing with AAA domain 1	ref|NM_024726|ref|NM_001270584|ref|NM_001270585|ref|NR_073043	Homo sapiens IQ motif containing with AAA domain 1 (IQCA1), transcript variant 1, mRNA [NM_024726]
A_32_P62997	3.2083	0.0072	NM_018492	PBK	PDZ binding kinase	ref|NM_018492|ref|NM_001278945|ens|ENST00000301905|ref|XM_006716368	Homo sapiens PDZ binding kinase (PBK), transcript variant 1, mRNA [NM_018492]
A_23_P17593	3.2357	0.001	NM_001794	CDH4	cadherin 4, type 1, R-cadherin (retinal)	ref|NM_001794|ref|NM_001252339|ref|NM_001252338|ens|ENST00000614565	Homo sapiens cadherin 4, type 1, R-cadherin (retinal) (CDH4), transcript variant 1, mRNA [NM_001794]
A_33_P3242649	3.2363	0.0083	NM_031217	KIF18A	kinesin family member 18A	ref|NM_031217|ens|ENST00000263181|gb|AY791349|gb|AB062483	Homo sapiens kinesin family member 18A (KIF18A), mRNA [NM_031217]
A_23_P70249	3.2404	0.0072	NM_001790	CDC25C	cell division cycle 25C	ref|NM_001790|ref|NM_001287583|ref|NM_001287582|ref|NM_022809	Homo sapiens cell division cycle 25C (CDC25C), transcript variant 1, mRNA [NM_001790]
A_24_P227091	3.2428	0.0007	NM_004523	KIF11	kinesin family member 11	ref|NM_004523|ens|ENST00000260731|gb|U37426|gb|BC050421	Homo sapiens kinesin family member 11 (KIF11), mRNA [NM_004523]
A_23_P420551	3.2663	0.0095	NM_007174	CIT	citron rho-interacting serine/threonine kinase	ref|NM_007174|ref|NM_001206999|ens|ENST00000545913|ens|ENST00000261833	Homo sapiens citron rho-interacting serine/threonine kinase (CIT), transcript variant 2, mRNA [NM_007174]
A_33_P3326210	3.2948	0.0362	NM_001017420	ESCO2	establishment of sister chromatid cohesion N-acetyltransferase 2	ref|NM_001017420|ens|ENST00000397418|ens|ENST00000522378|ens|ENST00000305188	Homo sapiens establishment of sister chromatid cohesion N-acetyltransferase 2 (ESCO2), mRNA [NM_001017420]
A_23_P314712	3.308	0.0279	NM_012189	CABYR	calcium binding tyrosine-(Y)-phosphorylation regulated	ref|NM_012189|ref|NM_153768|ref|NM_153769|ref|NM_138644	Homo sapiens calcium binding tyrosine-(Y)-phosphorylation regulated (CABYR), transcript variant 1, mRNA [NM_012189]
A_23_P361419	3.317	0.009	NM_018369	DEPDC1B	DEP domain containing 1B	ref|NM_018369|ref|NM_001145208|ens|ENST00000265036|gb|AF303178	Homo sapiens DEP domain containing 1B (DEPDC1B), transcript variant 1, mRNA [NM_018369]
A_33_P3257808	3.333	0.0164	NM_001018115	FANCD2	Fanconi anemia, complementation group D2	ref|NM_001018115|ref|NM_033084|ens|ENST00000581685|ens|ENST00000437591	Homo sapiens Fanconi anemia, complementation group D2 (FANCD2), transcript variant 2, mRNA [NM_001018115]
A_21_P0000361	3.344	0.0001	NR_003021	SNORA79	small nucleolar RNA, H/ACA box 79	ref|NR_003021	Homo sapiens small nucleolar RNA, H/ACA box 79 (SNORA79), small nucleolar RNA [NR_003021]
A_33_P3339376	3.3634	3.4487e-05	BC110288	WIPF1	WAS/WASL interacting protein family, member 1	gb|BC110288|ens|ENST00000409415|tc|THC2477941	Homo sapiens WAS/WASL interacting protein family, member 1, mRNA (cDNA clone MGC:111041 IMAGE:5184105), complete cds. [BC110288]
A_24_P176714	3.3637	1.7147e-08	NM_015681	B9D1	B9 protein domain 1	ref|NM_015681|ref|NM_001243473|ens|ENST00000261499|ref|XM_005256607	Homo sapiens B9 protein domain 1 (B9D1), transcript variant 2, mRNA [NM_015681]
A_23_P139687	3.3713	0.0028	NM_152321	ERP27	endoplasmic reticulum protein 27	ref|NM_152321|ref|NM_001300784|ens|ENST00000266397|ref|XM_005253302	Homo sapiens endoplasmic reticulum protein 27 (ERP27), transcript variant 1, mRNA [NM_152321]
A_24_P221414	3.474	0.0414	NM_004411	DYNC1I1	dynein, cytoplasmic 1, intermediate chain 1	ref|NM_004411|ref|NM_001135556|ref|NM_001278421|ref|NM_001135557	Homo sapiens dynein, cytoplasmic 1, intermediate chain 1 (DYNC1I1), transcript variant 1, mRNA [NM_004411]
A_23_P51085	3.4911	0.0168	NM_020675	SPC25	SPC25, NDC80 kinetochore complex component	ref|NM_020675|ens|ENST00000611144|ens|ENST00000282074|ens|ENST00000616584	Homo sapiens SPC25, NDC80 kinetochore complex component (SPC25), mRNA [NM_020675]
A_23_P338505	3.5064	0.0333	NM_152266	C19orf40	chromosome 19 open reading frame 40	ref|NM_152266|ens|ENST00000590281|ens|ENST00000254262|ref|XM_005259393	Homo sapiens chromosome 19 open reading frame 40 (C19orf40), transcript variant 1, mRNA [NM_152266]
A_21_P0000197	3.5561	0.0219	NM_021064	HIST1H2AG	histone cluster 1, H2ag	ref|NM_021064	Homo sapiens histone cluster 1, H2ag (HIST1H2AG), mRNA [NM_021064]
A_33_P3238533	3.5606	0.0423	NM_001105528	CCDC178	coiled-coil domain containing 178	ref|NM_001105528|ref|NM_198995|ens|ENST00000300227|ens|ENST00000383096	Homo sapiens coiled-coil domain containing 178 (CCDC178), transcript variant 1, mRNA [NM_001105528]
A_21_P0000350	3.5731	0.0099	NR_002999	SCARNA20	small Cajal body-specific RNA 20	ref|NR_002999	Homo sapiens small Cajal body-specific RNA 20 (SCARNA20), guide RNA [NR_002999]
A_33_P3253960	3.5883	0.0032	ENST00000610443	DHRS11	dehydrogenase/reductase (SDR family) member 11	ens|ENST00000610443|gb|AB209247|tc|THC2537323	dehydrogenase/reductase (SDR family) member 11 [Source:HGNC Symbol;Acc:HGNC:28639] [ENST00000610443]
A_23_P392126	3.6147	6.164e-05	NM_001076680	LYRM9	LYR motif containing 9	ref|NM_001076680|ens|ENST00000379103|ref|XM_005257944|ref|XM_005257943	Homo sapiens LYR motif containing 9 (LYRM9), mRNA [NM_001076680]
A_23_P376591	3.6289	0.0004	NM_206808	CLYBL	citrate lyase beta like	ref|NM_206808|ens|ENST00000339105|ens|ENST00000376354|ref|XM_005254031	Homo sapiens citrate lyase beta like (CLYBL), transcript variant 1, mRNA [NM_206808]
A_33_P3671291	3.6374	0.0019	AA378382	SNORA12	small nucleolar RNA, H/ACA box 12	gb|AA378382|tc|THC2764455	EST91069 Synovial sarcoma Homo sapiens cDNA 5' end, mRNA sequence [AA378382]
A_22_P00011429	3.6461	0.0263	NR_110901	GLIS2-AS1	GLIS2 antisense RNA 1	ref|NR_110901|ens|ENST00000576080|linc|lnc-PAM16-2:1|tc|THC2717554	Homo sapiens GLIS2 antisense RNA 1 (GLIS2-AS1), long non-coding RNA [NR_110901]
A_23_P430201	3.6536	0.0014	NM_152446	CEP128	centrosomal protein 128kDa	ref|NM_152446|ens|ENST00000555265|ens|ENST00000281129|gb|AK056756	Homo sapiens centrosomal protein 128kDa (CEP128), mRNA [NM_152446]
A_32_P60065	3.6856	0.0031	NM_004101	F2RL2	coagulation factor II (thrombin) receptor-like 2	ref|NM_004101|ref|NM_001256566|ens|ENST00000296641|gb|BX537386	Homo sapiens coagulation factor II (thrombin) receptor-like 2 (F2RL2), transcript variant 1, mRNA [NM_004101]
A_23_P127406	3.6872	0.0254	NM_018039	KDM4D	lysine (K)-specific demethylase 4D	ref|NM_018039|ens|ENST00000610872|ens|ENST00000536741|ens|ENST00000335080	Homo sapiens lysine (K)-specific demethylase 4D (KDM4D), mRNA [NM_018039]
A_24_P66027	3.7518	0.0003	NM_004900	APOBEC3B	apolipoprotein B mRNA editing enzyme, catalytic polypeptide-like 3B	ref|NM_004900|ref|NM_001270411|ref|NM_001193289|ref|NM_145699	Homo sapiens apolipoprotein B mRNA editing enzyme, catalytic polypeptide-like 3B (APOBEC3B), transcript variant 1, mRNA [NM_004900]
A_23_P112874	3.7577	0.0005	NM_004466	GPC5	glypican 5	ref|NM_004466|ens|ENST00000377067|gb|BC030584|gb|BC039730	Homo sapiens glypican 5 (GPC5), mRNA [NM_004466]
A_33_P3276918	3.8029	0.004	NM_001195228	FAM64A	family with sequence similarity 64, member A	ref|NM_001195228|ref|NM_019013|ens|ENST00000405197|ens|ENST00000573557	Homo sapiens family with sequence similarity 64, member A (FAM64A), transcript variant 2, mRNA [NM_001195228]
A_24_P314571	3.9462	0.0103	ENST00000592540	SPC24	SPC24, NDC80 kinetochore complex component	ens|ENST00000592540|gb|AK075287|gb|BU616832|tc|THC2473723	SPC24, NDC80 kinetochore complex component [Source:HGNC Symbol;Acc:HGNC:26913] [ENST00000592540]
A_23_P74290	3.9659	0.0012	NM_052942	GBP5	guanylate binding protein 5	ref|NM_052942|ref|NM_001134486|ens|ENST00000490568|ens|ENST00000370459	Homo sapiens guanylate binding protein 5 (GBP5), transcript variant 1, mRNA [NM_052942]
A_23_P142322	4.0246	4.2549e-05	NM_001280	CIRBP	cold inducible RNA binding protein	ref|NM_001280|ref|NM_001300829|ens|ENST00000593128|ens|ENST00000585630	Homo sapiens cold inducible RNA binding protein (CIRBP), transcript variant 1, mRNA [NM_001280]
A_33_P3257678	4.0263	0.0083	NM_001005464	HIST2H3A	histone cluster 2, H3a	ref|NM_001005464|ref|NM_021059|ens|ENST00000369158|ens|ENST00000403683	Homo sapiens histone cluster 2, H3a (HIST2H3A), mRNA [NM_001005464]
A_23_P250385	4.0888	0.0286	NM_005322	HIST1H1B	histone cluster 1, H1b	ref|NM_005322|ens|ENST00000331442|gb|EU446959|gb|BC101581	Homo sapiens histone cluster 1, H1b (HIST1H1B), mRNA [NM_005322]
A_24_P943815	4.1481	0.0389	NM_004650	PNPLA4	patatin-like phospholipase domain containing 4	ref|NM_004650|ref|NM_001142389|ref|NM_001172672|ens|ENST00000444736	Homo sapiens patatin-like phospholipase domain containing 4 (PNPLA4), transcript variant 1, mRNA [NM_004650]
A_24_P346855	4.1943	0.0016	NM_002417	MKI67	marker of proliferation Ki-67	ref|NM_002417|ref|NM_001145966|ens|ENST00000617118|ens|ENST00000368654	Homo sapiens marker of proliferation Ki-67 (MKI67), transcript variant 1, mRNA [NM_002417]
A_32_P170925	4.2047	2.6901e-07	NM_052883	TXNRD3	thioredoxin reductase 3	ref|NM_052883|ref|NM_001173513|ens|ENST00000523403|ens|ENST00000524230	Homo sapiens thioredoxin reductase 3 (TXNRD3), transcript variant 1, mRNA [NM_052883]
A_23_P70448	4.2286	0.0177	NM_005325	HIST1H1A	histone cluster 1, H1a	ref|NM_005325|ens|ENST00000244573|gb|AB590705|gb|EU446958	Homo sapiens histone cluster 1, H1a (HIST1H1A), mRNA [NM_005325]
A_24_P260639	4.3354	0.0006	NM_005320	HIST1H1D	histone cluster 1, H1d	ref|NM_005320|ens|ENST00000244534|gb|AK312845|gb|EU446961	Homo sapiens histone cluster 1, H1d (HIST1H1D), mRNA [NM_005320]
A_32_P206899	4.3381	3.2523e-06	NM_020877	DNAH2	dynein, axonemal, heavy chain 2	ref|NM_020877|ens|ENST00000389173|ens|ENST00000572933|gb|AB040936	Homo sapiens dynein, axonemal, heavy chain 2 (DNAH2), transcript variant 1, mRNA [NM_020877]
A_33_P3330503	4.5876	0.0031	NM_001182	ALDH7A1	aldehyde dehydrogenase 7 family, member A1	ref|NM_001182|ref|NM_001201377|ref|NM_001202404|ens|ENST00000447989	Homo sapiens aldehyde dehydrogenase 7 family, member A1 (ALDH7A1), transcript variant 1, mRNA [NM_001182]
A_23_P403081	4.6527	0.0433	NM_198566	C5orf34	chromosome 5 open reading frame 34	ref|NM_198566|ens|ENST00000506213|ens|ENST00000306862|ref|XM_006714473	Homo sapiens chromosome 5 open reading frame 34 (C5orf34), mRNA [NM_198566]
A_33_P3217119	4.6765	3.8498e-05	NM_206837	OSCP1	organic solute carrier partner 1	ref|NM_206837|ens|ENST00000354267|ref|XM_005270463|gb|AF086535	Homo sapiens organic solute carrier partner 1 (OSCP1), transcript variant 2, mRNA [NM_206837]
A_23_P24586	4.7275	2.861e-05	NM_032592	ACCS	1-aminocyclopropane-1-carboxylate synthase homolog (Arabidopsis)(non-functional)	ref|NM_032592|ref|NM_001127219|ens|ENST00000263776|ens|ENST00000527346	Homo sapiens 1-aminocyclopropane-1-carboxylate synthase homolog (Arabidopsis)(non-functional) (ACCS), transcript variant 1, mRNA [NM_032592]
A_23_P330999	4.959	3.8498e-05	NM_015979	MED23	mediator complex subunit 23	ref|NM_015979|ref|NM_001270521|ens|ENST00000354577|gb|AL136776	Homo sapiens mediator complex subunit 23 (MED23), transcript variant 2, mRNA [NM_015979]
A_24_P325046	5.0192	0.0414	ENST00000322831	ZCCHC7	zinc finger, CCHC domain containing 7	ens|ENST00000322831|gb|AK126219|gb|BC022434|tc|THC2488399	zinc finger, CCHC domain containing 7 [Source:HGNC Symbol;Acc:HGNC:26209] [ENST00000322831]
A_23_P383915	5.0642	0.0321	NM_144587	BTBD16	BTB (POZ) domain containing 16	ref|NM_144587|ens|ENST00000260723|ref|XM_005269494|ref|XM_006717616	Homo sapiens BTB (POZ) domain containing 16 (BTBD16), mRNA [NM_144587]
A_22_P00022317	5.1153	0.0097	ENST00000522130	MSR1	macrophage scavenger receptor 1	ens|ENST00000522130|ens|ENST00000520846|ref|XR_252382|ref|XR_426287	macrophage scavenger receptor 1 [Source:HGNC Symbol;Acc:HGNC:7376] [ENST00000522130]
A_24_P115651	5.4932	0.0122	NM_145010	ENKUR	enkurin, TRPC channel interacting protein	ref|NM_145010|ref|NM_001270383|ref|NR_072993|ref|NR_072992	Homo sapiens enkurin, TRPC channel interacting protein (ENKUR), transcript variant 1, mRNA [NM_145010]
A_23_P62634	5.554	0.0254	NM_020485	RHCE	Rh blood group, CcEe antigens	ref|NM_020485|ref|NM_138618|ref|NM_138617|ref|NM_138616	Homo sapiens Rh blood group, CcEe antigens (RHCE), transcript variant 1, mRNA [NM_020485]
A_23_P45871	5.6601	0.0458	NM_006820	IFI44L	interferon-induced protein 44-like	ref|NM_006820|ens|ENST00000476521|ens|ENST00000486882|ens|ENST00000370751	Homo sapiens interferon-induced protein 44-like (IFI44L), mRNA [NM_006820]
A_23_P21363	5.6861	7.9268e-05	NM_024060	AHNAK	AHNAK nucleoprotein	ref|NM_024060|ens|ENST00000257247|gb|BC012477|gb|BC000926	Homo sapiens AHNAK nucleoprotein (AHNAK), transcript variant 2, mRNA [NM_024060]
A_23_P372988	5.9624	0.0022	NM_001134316	PRR22	proline rich 22	ref|NM_001134316|ens|ENST00000419421|gb|GQ129279|gb|BC008985	Homo sapiens proline rich 22 (PRR22), mRNA [NM_001134316]
A_23_P137856	6.0198	0.0158	NM_002456	MUC1	mucin 1, cell surface associated	ref|NM_002456|ref|NM_001204286|ref|NM_001204285|ref|NM_001204287	Homo sapiens mucin 1, cell surface associated (MUC1), transcript variant 1, mRNA [NM_002456]
A_23_P216023	6.3959	0.0429	NM_001146	ANGPT1	angiopoietin 1	ref|NM_001146|ref|NM_001199859|ens|ENST00000517746|gb|D13628	Homo sapiens angiopoietin 1 (ANGPT1), transcript variant 1, mRNA [NM_001146]
A_33_P3285580	6.4953	0.0192	NM_145262	GLYCTK	glycerate kinase	ref|NM_145262|ref|NR_026699|ref|NR_026701|ref|NR_026700	Homo sapiens glycerate kinase (GLYCTK), transcript variant 1, mRNA [NM_145262]
A_33_P3217639	7.1397	0.0276	NM_001099667	ARMS2	age-related maculopathy susceptibility 2	ref|NM_001099667|ens|ENST00000528446|gb|BC066349|gb|BC090924	Homo sapiens age-related maculopathy susceptibility 2 (ARMS2), mRNA [NM_001099667]
A_23_P47904	7.8485	0.0201	NM_033124	CCDC65	coiled-coil domain containing 65	ref|NM_033124|ref|NM_001286957|ens|ENST00000552188|ens|ENST00000547861	Homo sapiens coiled-coil domain containing 65 (CCDC65), transcript variant 1, mRNA [NM_033124]
A_33_P3368855	8.1799	0.0091	NM_004466	GPC5	glypican 5	ref|NM_004466|ens|ENST00000377067|gb|AK312815|gb|AF001462	Homo sapiens glypican 5 (GPC5), mRNA [NM_004466]
A_21_P0000528	8.3512	0.0445	NR_027152	PRR26	proline rich 26	ref|NR_027152|gb|BC042561|ens|ENST00000381489|tc|THC2605172	Homo sapiens proline rich 26 (PRR26), transcript variant 1, long non-coding RNA [NR_027152]
A_33_P3314659	8.834	0.0081	NM_144722	SPEF2	sperm flagellar 2	ref|NM_144722|ens|ENST00000282469|tc|THC2687463	Homo sapiens sperm flagellar 2 (SPEF2), transcript variant 2, mRNA [NM_144722]
A_23_P148308	9.8487	4.7467e-06	NM_006743	RBM3	RNA binding motif (RNP1, RRM) protein 3	ref|NM_006743|ens|ENST00000489344|ens|ENST00000376755|ens|ENST00000466764	Homo sapiens RNA binding motif (RNP1, RRM) protein 3 (RBM3), mRNA [NM_006743]
A_33_P3379091	10.1601	0.039	NM_145731	SYNGR1	synaptogyrin 1	ref|NM_145731|ref|NM_145738|ens|ENST00000318801|tc|THC2648866	Homo sapiens synaptogyrin 1 (SYNGR1), transcript variant 1b, mRNA [NM_145731]
A_23_P253451	12.4723	0.0208	NM_020949	SLC7A14	solute carrier family 7, member 14	ref|NM_020949|ens|ENST00000231706|ref|XM_006713718|gb|BC022968	Homo sapiens solute carrier family 7, member 14 (SLC7A14), mRNA [NM_020949]
A_33_P3606465	12.9718	0.0007	NR_033754	CBX3P2	chromobox homolog 3 pseudogene 2	ref|NR_033754|ens|ENST00000579647|gb|BC018088|tc|THC2604228	Homo sapiens chromobox homolog 3 pseudogene 2 (CBX3P2), non-coding RNA [NR_033754]
A_24_P17870	13.59	0.0044	NR_040662	HCP5	HLA complex P5 (non-protein coding)	ref|NR_040662|linc|lnc-MICB-3:1|gb|L06175|gb|AK093953	Homo sapiens HLA complex P5 (non-protein coding) (HCP5), long non-coding RNA [NR_040662]
A_32_P88262	14.428	0.0118	NM_020949	SLC7A14	solute carrier family 7, member 14	ref|NM_020949|ens|ENST00000231706|ref|XM_006713718|gb|AK094547	Homo sapiens solute carrier family 7, member 14 (SLC7A14), mRNA [NM_020949]
A_33_P3349827	16.4023	5.755e-07	NM_006743	RBM3	RNA binding motif (RNP1, RRM) protein 3	ref|NM_006743|ens|ENST00000490127|ens|ENST00000491236|ens|ENST00000491240	Homo sapiens RNA binding motif (RNP1, RRM) protein 3 (RBM3), mRNA [NM_006743]
A_23_P4082	17.9472	0.0059	NM_006584	CCT6B	chaperonin containing TCP1, subunit 6B (zeta 2)	ref|NM_006584|ref|NM_001193529|ref|NM_001193530|ens|ENST00000436961	Homo sapiens chaperonin containing TCP1, subunit 6B (zeta 2) (CCT6B), transcript variant 1, mRNA [NM_006584]
A_23_P134384	34.6672	6.7712e-05	NM_014660	PHF14	PHD finger protein 14	ref|NM_014660|ref|NR_033435|ens|ENST00000403050|gb|AB018326	Homo sapiens PHD finger protein 14 (PHF14), transcript variant 2, mRNA [NM_014660]
