# Supplementary material for: Inositol-Requiring Enzyme 1 pathway and autophagy drive sequential response of endothelial cells to febrile range hyperthermia
Source: PLoS One. 2025 May 7;20(5):e0315119. doi: 10.1371/journal.pone.0315119 (PMC12057933; doi:10.1371/journal.pone.0315119)
Supplement: S2 Table — (XLSV) [file pone.0315119.s005.xlsx]

## Sheet: Tabelle1
Supporting Table 2. Primer references and sequences
Gene symbol	Gene name	Primer reference / Sequence (F / R)
18S	Ribosomal RNA 18S	Hs99999901_s1
DNAJB9	DnaJ Heat Shock Protein Family (Hsp40) Member B9	Hs01052402_m1
EIF4A2	Eukaryotic translation initiation factor 4A2	Hs00756996_g1
ERN1	Endoplasmic Reticulum To Nucleus Signaling 1	Hs00980095_m1
HPRT1	Hypoxanthine Phosphoribosyltransferase 1	Hs02800695_m1
HSP90B1	Heat shock protein 90kDa β-(Grp94), member 1	Hs00427665_g1
HSPA1A	Heat shock 70kDa protein 1A	Hs00359163_s1
HSPA1B	Heat shock 70kDa protein 1B	Hs01040501_sH
HSPA4L	Heat shock 70kDa protein 4-like	Hs01554771_m1
HSPA5	Heat shock 70kDa protein 5 (glucose-regulated protein, 78kDa)	Hs00607129_gH
HSPH1	Heat shock 105kDa/110kDa protein 1	Hs00971475_m1
SELE	selectin E	Hs00174057_m1
XBP1s	X-Box Binding Protein 1 (spliced form)	Hs03929085_g1
XBP1u	X-Box Binding Protein 1 (unspliced form)	Hs02856596_m1
CHOP	C/EBP Homologous Protein	GTTAAAGATGAGCGGGTGGC / TCTTGAACACTCTCTCCTCAGGT
GRP78	Glucose-Regulated Protein, 78kDa	GAACGTCTGATTGGCGATGC / TCAACCACCTTGAACGGCAA
