# Supplementary material for: Inositol-Requiring Enzyme 1 pathway and autophagy drive sequential response of endothelial cells to febrile range hyperthermia
Source: PLoS One. 2025 May 7;20(5):e0315119. doi: 10.1371/journal.pone.0315119 (PMC12057933; doi:10.1371/journal.pone.0315119)
Supplement: S3 Table — (XLSV) [file pone.0315119.s006.xlsx]

## Sheet: Tabelle1
Supporting Table 3. Antibodies used for Western Blot and immunofluorescence
Target	Source	Ref #	Clone	Application	Concentration
Cleaved-Casp 3	Cell Signaling	9661	polyclonal	IF	1 :100
eIF2-α	Cell signaling	5324	D7D3	WES	1 :1000
LAMP2	Abcam	ab13524	GL2A7	IF	1 :100
LC3B	Cell Signaling	2775	polyclonal	WB, IF	1:1000 ; 1:100
P62/SQSTM1	Sigma	p0067	polyclonal	WB	1 :1000
Phospho eIF2-α (S51)	Cell signaling	3398	D9G8	WES	1 :1000
Phospho VE-Cadherin (Y685)	Abcam	ab119785	polyclonal	WB	1 :1000
sXBP1	Cell Signaling	12782	D2C1F	WB	1 :1000
VE-Cadherin	Abcam	ab33168	polyclonal	IF	1 :100
VE-Cadherin	Cell Signaling	2500	D87F2	WB	1 :1000
β-actin	Sigma	A5441	AC-15	WB	1 :10000
