# Supplementary material for: Inositol-Requiring Enzyme 1 pathway and autophagy drive sequential response of endothelial cells to febrile range hyperthermia
Source: PLoS One. 2025 May 7;20(5):e0315119. doi: 10.1371/journal.pone.0315119 (PMC12057933; doi:10.1371/journal.pone.0315119)
Supplement: S4 Table — (XLSV) [file pone.0315119.s007.xlsx]

## Sheet: Tabelle1
Feature ID	P-value (40,6h vs 37,6h)	Fold change (40,6h vs 37,6h)
Q13190|STX5_HUMAN	0.00683341	19022.5
Q9UJ70|NAGK_HUMAN	0.0131417	10.214
Q9H0B6|KLC2_HUMAN	0.00565804	8.97331
Q16658|FSCN1_HUMAN	0.0241626	8.26812
O43772|MCAT_HUMAN	0.00867179	6.6681
Q86SF2|GALT7_HUMAN	0.0345104	6.17517
Q8WUM4|PDC6I_HUMAN	0.0277454	6.02171
Q9ULZ3|ASC_HUMAN	0.023796	5.49677
P46976|GLYG_HUMAN	0.0366475	5.21596
Q9GZY8|MFF_HUMAN	0.0114678	4.84202
P08253|MMP2_HUMAN	0.0369103	4.79053
P20339|RAB5A_HUMAN	0.00761452	3.92043
O00233|PSMD9_HUMAN	0.0382125	3.66502
P12955|PEPD_HUMAN	0.0441091	3.35614
Q99470|SDF2_HUMAN	0.0364198	3.3435
Q92575|UBXN4_HUMAN	0.0398979	3.28718
Q6RW13|ATRAP_HUMAN	0.00811605	3.24183
O94855|SC24D_HUMAN	0.0189985	3.13384
Q05397|FAK1_HUMAN	0.0303224	3.09653
P19525|E2AK2_HUMAN	0.018288	2.94315
O15027|SC16A_HUMAN	0.00649155	2.83371
P13646|K1C13_HUMAN	0.0284131	2.46571
Q9H3P7|GCP60_HUMAN	0.0362019	2.4544
Q13555|KCC2G_HUMAN	0.0348151	2.37371
Q7LG56|RIR2B_HUMAN	0.0482052	2.34587
Q9Y2Q3|GSTK1_HUMAN	0.00109764	2.32656
Q9UBQ0|VPS29_HUMAN	0.023247	2.25496
Q9UBS4|DJB11_HUMAN	0.0243213	2.23894
Q66K74|MAP1S_HUMAN	0.0329604	2.0643
O95865|DDAH2_HUMAN	0.0273839	2.06276
Q14566|MCM6_HUMAN	0.0418105	2.06118
O00159|MYO1C_HUMAN	0.0291314	2.04428
P46459|NSF_HUMAN	0.0444899	1.97428
P19784|CSK22_HUMAN	0.0452241	1.75968
O00442|RTCA_HUMAN	0.0344243	1.74657
Q14344|GNA13_HUMAN	0.0300934	1.71542
Q9Y305|ACOT9_HUMAN	0.0101994	1.68709
P63092|GNAS2_HUMAN;Q5JWF2|GNAS1_HUMAN	0.0398965	1.65497
P22307|NLTP_HUMAN	0.0111284	1.58485
P61020|RAB5B_HUMAN	0.0294763	1.49921
Q16643|DREB_HUMAN	0.0269366	1.43509
P61019|RAB2A_HUMAN	0.0492324	1.43464
P04181|OAT_HUMAN	0.0332317	1.43105
P10644|KAP0_HUMAN	0.0352926	1.39057
Q01082|SPTB2_HUMAN	0.0311584	1.38406
P68371|TBB4B_HUMAN	0.0292422	-1.22264
P07437|TBB5_HUMAN	0.0227744	-1.26917
P04350|TBB4A_HUMAN	0.0237547	-1.29048
P08134|RHOC_HUMAN	0.0285065	-1.40943
P42892|ECE1_HUMAN	0.0360112	-1.43256
Q16881|TRXR1_HUMAN	0.0349922	-1.44072
Q9UJU6|DBNL_HUMAN	0.0462181	-1.48409
Q13177|PAK2_HUMAN	0.0434307	-1.50315
P06744|G6PI_HUMAN	0.0309645	-1.51659
P05386|RLA1_HUMAN	0.0305515	-1.53342
Q96QV1|HHIP_HUMAN	0.0479641	-1.55162
Q9Y277|VDAC3_HUMAN	0.0215606	-1.55627
P08729|K2C7_HUMAN	0.0233556	-1.58227
P55084|ECHB_HUMAN	0.0452576	-1.6048
P38919|IF4A3_HUMAN	0.0499871	-1.62081
O96019|ACL6A_HUMAN	0.0348606	-1.66897
P00568|KAD1_HUMAN	0.0467798	-1.67139
P61221|ABCE1_HUMAN	0.0423326	-1.69545
P14324|FPPS_HUMAN	0.025698	-1.70815
Q13595|TRA2A_HUMAN	0.046211	-1.72068
Q96B49|TOM6_HUMAN	0.0404936	-1.72821
P56537|IF6_HUMAN	0.0181026	-1.76516
Q16637|SMN_HUMAN	0.0487853	-1.77008
P23258|TBG1_HUMAN;Q9NRH3|TBG2_HUMAN	0.006865	-1.77862
P62304|RUXE_HUMAN	0.0428905	-1.81333
Q9NWV4|CZIB_HUMAN	0.0371635	-1.83212
Q9BW91|NUDT9_HUMAN	0.0330717	-1.85958
A1L0T0|HACL2_HUMAN	0.0220483	-1.8618
P62306|RUXF_HUMAN	0.027104	-1.87562
B5ME19|EIFCL_HUMAN;Q99613|EIF3C_HUMAN	0.017959	-1.91169
P68400|CSK21_HUMAN;Q8NEV1|CSK23_HUMAN	0.0407526	-1.91725
P24666|PPAC_HUMAN	0.0194153	-1.93675
O60506|HNRPQ_HUMAN	0.0289266	-2.01098
O00231|PSD11_HUMAN	0.0478119	-2.04518
Q9NYL4|FKB11_HUMAN	0.0406025	-2.05524
Q14166|TTL12_HUMAN	0.0215871	-2.06886
P10599|THIO_HUMAN	0.0215657	-2.09529
P10768|ESTD_HUMAN	0.0216579	-2.13454
Q9BRR6|ADPGK_HUMAN	0.0445321	-2.14117
P45973|CBX5_HUMAN	0.0407322	-2.17232
O75179|ANR17_HUMAN;Q8IWZ3|ANKH1_HUMAN	0.0270533	-2.25524
O15121|DEGS1_HUMAN	0.0233161	-2.26997
Q9UJZ1|STML2_HUMAN	0.0356247	-2.30946
Q16706|MA2A1_HUMAN	0.0287182	-2.62032
Q9NRN7|ADPPT_HUMAN	0.0353802	-2.81026
Q15021|CND1_HUMAN	0.0484483	-2.82333
Q9Y547|IFT25_HUMAN	0.0335301	-3.36609
P62633|CNBP_HUMAN	0.0324013	-3.37639
Q96EE3|SEH1_HUMAN	0.00578161	-3.59523
Q7Z4W1|DCXR_HUMAN	0.0278895	-3.98773
Q02790|FKBP4_HUMAN	0.020971	-5.07619
Q96K17|BT3L4_HUMAN	0.0232462	-7.07253
Q9Y617|SERC_HUMAN	0.0284221	-7.15061
Q9BU23|LMF2_HUMAN	0.041883	-7.56476
Q8NCW5|NNRE_HUMAN	0.01093	-10.2057
Q8NBQ5|DHB11_HUMAN	0.0119103	-3579.21
