# Supplementary material for: Inositol-Requiring Enzyme 1 pathway and autophagy drive sequential response of endothelial cells to febrile range hyperthermia
Source: PLoS One. 2025 May 7;20(5):e0315119. doi: 10.1371/journal.pone.0315119 (PMC12057933; doi:10.1371/journal.pone.0315119)
Supplement: S5 Table — (XLSV) [file pone.0315119.s008.xlsx]

## Sheet: Figure 1
Fig 1B - Intact junctions
Time (h)	37°C			40°C
Replication	Exp 1	Exp 2	Exp3	Exp 1	Exp 2	Exp3
0	100	100	100	100	100	100
3	100	100	100	92	89	93
6	98	95	100	86	61	37
12	96	78	93	63	56	17
24	93	92	92	35	68	20
Fig 1C - Apoptosis count
Condition	6h			12h			24h
Replication	Exp 1	Exp 2	Exp3	Exp 1	Exp 2	Exp3	Exp 1	Exp 2	Exp3
37°C Nt	1	1	1	1	1	1	1	1	1
40°C Nt	0.876777	0.92	1.12	1.31899	1.41	1.45	1.23622	1.16	1.32
37°C + stauro	1.45814	1.52	1.58	1.77468	1.81	1.89	1.50787	1.62	1.9
Fig 1D - Cleaved caspase 3
Fig 1E - Detached cell count
Time (h)	37°C			40°C
Replication	Exp 1	Exp 2	Exp3	Exp 1	Exp 2	Exp3
0	419	250	315	500	362	415
3	380	278	391	557	625	502
6	436	501	423	483	469	625
12	807	692	875	1124	1225	1303
24	2253	1925	2656	5685	4025	6189
Fig 1E - Microvesicle count
Time (h)	37°C			40°C
Replication	Exp 1	Exp 2	Exp3	Exp 1	Exp 2	Exp3
0	1069	584		1069	584
3	674			936
6	834			1103
12	1306	1504	1023	1419	1625	1388
24	2791	3402	2030	6755	8025	4089

## Sheet: Figure 3
Fig 3B - Grp78 mRNA level (to Hprt)
Time (h)	37°C		40°C
Replication	Exp1	Exp2	Exp1	Exp2
0	6.6	6.7	6.6	6.7
0,5	7.9	5.6	6.5	5.9
1	6.7	6.4	13	0.0024
2	4.9	7.5	30	29
4	6.8	10	61	35
6	11	3.4	32	25
12	9.8	7.8	22	11
24	26	22	21	13
Fig 3B - Chop mRNA level (to Hprt)
Time (h)	37°C		40°C
Replication	Exp1	Exp2	Exp1	Exp2
0	0.08	0.11	0.08	0.11
0,5	0.096	0.1	0.11	0.091
1	0.15	0.1	0.2	0.12
2	0.083	0.099	0.58	0.7
4	0.078	0.079	0.54	0.55
6	0.21	0.12	0.18	0.2
12	0.15	0.13	0.3	0.24
24	0.22	0.26	0.39	0.33
Fig 3C - sXBP1 expression
Time (h)	Exp1		Exp2		Exp3
0	0.965936	1.00696	0.986233	0.858565	6.58873	0.752623
0,5	10.1965	1.6245	9.98664	1.07177	22.0087	24.2515	1.98618
1	12.5533	2.49666	14.1232	2.31338	46.5271	58.892	10.7779
2	47.5048	8.45614	27.2843	4.92458	44.6318	50.5626	17.2677
3	26.7228	2.65737	44.9422	5.73582	34.5353	29.8571	1.04247
6	30.4844	0.231647			0.239816
Fig 3C - uXBP1 expression
Time (h)	Exp1		Exp2
0	0.397768	0.368567	1.14076	0.716978
0,5	0.248273	1.07923	0.190782	0.687771
1	0.192109	0.858565	0.22688	0.721965
2	0.628507	1.18921	0.277392	0.479632
3	0.353553	0.882703	0.334482	1.41421
6	0.366021	1.58008	0.558644	1.19748
Fig 3E - sXBP1 protein expression
Time (h)	37°C			40°C
Replication	Exp1	Exp2	Exp3	Exp1	Exp2	Exp3
0.5	0.04	0.046	0.077	0.035	0.062	0.064
1	0.035	0.061	0.059	0.12	0.149	0.08
2	0.01	0.08	0.023	0.11	0.28	0.456
3	0.012	0.058	0.069	0.18	0.23	0.58
4	0.052	0.041	0.089	0.011	0.091	0.036
5	0.08	0.042	0.118	0.023	0.038	0.004
6	0.042	0.046	0.084	0.003	0.035	0.029
Fig 3F - Effect of B-I09 on the level of sXBP1 levels
	Mock			B-I09 (0.2 µM)			B-I09 (2 µM)			B-I09 (20 µM)
37°C	1	1	1	0.86	0.81	0.842	0.54	0.5	0.51	0.11	0.03	0.13
40°C	1	1	1	1.902	1.024	1.488	0.85	0.522	1.12	0.031	0.062	0.12

## Sheet: Figure 4
Fig 4A - Total LC3B (CQ)
Time (h)	37°C + CQ			40°C + CQ
Réplicat	Exp1	Exp2	Exp3	Exp1	Exp2	Exp3
0	1	1	1	1	1	1
0.5	1.62	1.78095	3.3	3	1.2	3.1
1	1.96355	2.65341	0.8	3.5359	5.08154	0.69
2	2.5	3.05339	3.2	5.15	6.99384	3.26
4	3.28727	3.0609	3	4.61929	7.33679	5
6	3.30769	6.70125	5	8.02375	15.4832	12
12	5.47884	15.8039	10	6.06653	34.4521	24.8
24	7.85854	25.0889	18	14.8971	32	25.01
Fig 4B - Total LC3B (CQ pulse)
Time (h)	37°C			37°C + CQ (100µM)			40°C			40°C + CQ (100µM)
	Exp1	Exp2	Exp3	Exp1	Exp2	Exp3	Exp1	Exp2	Exp3	Exp1	Exp2	Exp3
0	1	1	1
3	0.992001	0.86	0.92	0.815782	0.9	0.85	1.25759	1.32	1.15	2.66282	3.53	2.72
6	0.700813	0.85	1.2	1.14945	1.22	1.05	1.26388	1.35	1.22	1.59876	1.92	1.7
12	0.922958	1.02	0.88	1.35786	1.23	1.62	1.69171	1.8	1.52	2.02771	2.3	1.98
24	0.710234	0.82	0.75	0.955175	0.95	1.23	0.820114	1.52	1.38	0.884305	1.2	0.89
Fig 4D - Number of phagosomes / cell
	RFP+ Phagosomes / cell									RFP+GFP+ Phagosomes / cell
Temp (°C) / Time (h)	ROI1	ROI2	ROI3	ROI4	ROI5	ROI6	ROI7	ROI8	ROI9	ROI1	ROI2	ROI3	ROI4	ROI5	ROI6	ROI7	ROI8	ROI9
37 - 3h	0.493543	0.529059	0.0716434	0.0578936						0.820803	1.29326	0.525385	0.208417
40 - 3h	0.732355	0.624093	0.309317	0.811958						1.70352	0.993455	1.16449	2.30851
37 - 24h	0.0988724	0.772193	0.248048	0.269885	0.423884					0.758022	0.362532	0.705983	0.696867	0.663713
40 - 24h	0.400693	0.398785	0.124872	0.123261	0.206071	0.331458	0.507545	0.265857	0.145013	0.789938	0.172203	0.281969	0.177641	0.526626	0.486829	0.276431	0.55991	0.0785486

## Sheet: Figure 5
Fig 5A - Detached cell count
	6h 37°C Nt	6h 37°C St	6h 37°C Bi	6h 40°C Nt	6h 40°C Bi	24h 37°C Nt	24h 37°C St	24h 37°C Bi	24h 40°C Nt	24h 40°C Bi
Exp1	388	410	920	426	806	445	825	1134	1156	324
Exp2	374	2442	529	370	513	465	3505	374	1931	664
Exp3	400	130	810	510	601	380	2800	480	1780	425
Fig 5B - MVs, Abs count
	6h 37°C Nt	6h 37°C St	6h 37°C Bi	6h 40°C Nt	6h 40°C Bi	24h 37°C Nt	24h 37°C St	24h 37°C Bi	24h 40°C Nt	24h 40°C Bi
Exp1	892	733	740	743	823	835	1066	1144	684	660
Exp2	1569	1604		1872		1996	3222		7759	3005
Exp3	608	1631	653	572	606	556	3113	489	1085	716
Exp4	650	2340	1454	892	1324	1834	6013	820	2497	1145
Fig 5C - Total apoptosis (%)
1- Nt	63.3
2-Bi09	60
3-Stauro	92.3
5-Bi09+Stauro	90
7-Nt	55.5
8-Bi09	59.6
9-Stauro	84.7
11-Bi09+Stauro	45.7
13-Nt	50.8
14-Bi09	61
15-Stauro	76.6
17-Bi09+Stauro	74.3
19-Nt	62.8
20-Bi09	69.5
21-Stauro	88.3
23-Bi09+Stauro	84.6
Fig 5D - Total LC3B
Condition	37°C	37°C + CQ	37°C + B-I09	37°C + CQ + B-I09	37°C + rapa	37°C + CQ + rapa	40°C	40°C + CQ	40°C + B-I09	40°C + CQ + B-I09	40°C + rapa	40°C + CQ + rapa
Exp1	1	1.48492	0.777438	1.51628	0.893866	1.43758	1.75359	4.01175	1.53606	2.30765	2.05599	1.97273
Exp2	1	4.0822	1.21116	4.80567	1.75984	4.53856	1.65814	6.53924	1.32378	4.01483	2.89295	5.2964
Exp3	1	2.78356	0.994299	3.16098	1.32685	2.98807	1.70586	4.7755	1.42992	3.66124	2.47447	3.63456
Fig 5G - Intact junctions
37°C	37°C + Bi-09	40°C	40°C + Bi-09
100	85	50	80
95	90	32	75
96	80	25	60
